# Supplementary material for: Research prioritisation on prevention and management of preterm birth in low and middle-income countries (LMICs) with a special focus on Bangladesh using the Child Health and Nutrition Research Initiative (CHNRI) method
Source: J Glob Health. 2023 Sep 1;13:07004. doi: 10.7189/jogh.13.07004 (PMC10472017; doi:10.7189/jogh.13.07004)
Supplement: Online Supplementary Document [file jogh-13-07004-s001.zip]

Archive with 1 entries (1 files):
- jogh-13-07004-s001.xlsx
