# Supplementary material for: Research prioritisation on prevention and management of preterm birth in low and middle-income countries (LMICs) with a special focus on Bangladesh using the Child Health and Nutrition Research Initiative (CHNRI) method
Source: J Glob Health. 2023 Sep 1;13:07004. doi: 10.7189/jogh.13.07004 (PMC10472017; doi:10.7189/jogh.13.07004)
Supplement: Online Supplementary Document [file jogh-13-07004-s001.zip › jogh-13-07004-s001.xlsx]

## Sheet: Table S1 ALL (LMIC)
Table S1: Research questions for LMICs (n=109) with intermediate research priority scores (IRPS) for each criterion, weighted and unweighted research priority scores (RPS), and average expert agreement (AEA)
ID	Rank Weighted	Rank Unweighted	Research Questions	Domain	Answerability IRPS	Effectiveness IRPS	Deliverability IRPS	Burden IRPS	Equity IRPS	Unweighted RPS	Weighted RPS	AEA
55	1	1	What are the barriers and challenges of implementing facility-based Kangaroo Mother Care (KMC) in LMICs?	HPSR	0.984018	0.952055	0.944954	0.747449	0.895349	0.904765	0.903266	0.846963
79	2	2	How does the presence of skilled birth and neonatal care attendants influence survival outcomes for babies?	HPSR	0.928251	0.943925	0.922886	0.73743	0.917874	0.890073	0.888056	0.823466
42	3	3	How can referral network and systems be strengthened for timely referral of women experiencing obstetric emergencies (including preterm labour) from rural/primary care to higher care level facilities in LMICs?	HPSR	0.923077	0.934272	0.884434	0.712435	0.95933	0.88271	0.879817	0.808614
75	4	5	How to promote early initiation and exclusive breast feeding of preterm, low birth weight (LBW) and small for gestational age (SGA) infants in LMICs?	RIEI	0.915865	0.942786	0.928571	0.705556	0.871212	0.872798	0.871067	0.799825
43	5	4	How can transport and referral systems for preterm, low birth weight (LBW), small for gestational age (SGA) newborns be improved or maximized in LMICs?	HPSR	0.936019	0.911765	0.877451	0.72093	0.919598	0.873153	0.870936	0.812899
56	6	6	Assess the effectiveness of community-based Kangaroo Mother Care (KMC) in reducing neonatal mortality of clinically stable preterm and low birth weight (LBW) infants?	HPSR	0.944444	0.929245	0.907143	0.697861	0.87931	0.871601	0.869692	0.809623
29	7	7	What is the prevalence and cause of neonatal sepsis in preterm, low birth weight (LBW) and small for gestational age (SGA) infants in LMICs?	EPI	0.951754	0.896789	0.894619	0.719895	0.876168	0.867845	0.866011	0.787397
60	8	8	How can acceptability and compliance of Kangaroo Mother Care be increased in LMICs?	RIEI	0.910551	0.926108	0.921182	0.71978	0.851485	0.865821	0.864541	0.788691
90	9	9	What are barriers and challenges to improving existing skin-to-skin practice in LMICs?	HPSR	0.960526	0.927928	0.937778	0.661539	0.819444	0.861443	0.859697	0.806642
61	10	10	What are the clinical outcomes of preterm newborns discharged to continue Kangaroo Mother Care (KMC) at home?	EPI	0.950237	0.896985	0.919512	0.652778	0.88	0.859902	0.856526	0.798127
94	11	11	Evaluate interventions to screen women at risk of preterm birth (PTB) during ANC (e.g., anemia, preeclampsia, NCDs, malnutrition) and improve maternal and newborn outcomes in LMICs.	HPSR	0.926941	0.892523	0.893868	0.660326	0.876847	0.850101	0.847167	0.768849
36	12	12	Develop effective strategies to improve post discharge follow-up of preterm, low birth weight (LBW) and small for gestational age (SGA) infants in LMICs.	RDNI	0.910377	0.885366	0.864734	0.677419	0.87799	0.843177	0.840772	0.755907
28	13	15	What are barriers of doing retinopathy of prematurity (ROP) screening for all eligible preterm babies in LMICs?	HPSR	0.966346	0.907216	0.8375	0.685629	0.803483	0.840035	0.840076	0.760851
58	14	13	Assess the impact of quality improvement initiatives in improving Kangaroo Mother Care (KMC) counseling.	HPSR	0.904545	0.91206	0.920398	0.633721	0.839196	0.841984	0.839284	0.778564
62	15	14	How can we provide safe and effective phototherapy for premature neonates in LMICs?	RIEI	0.922043	0.911932	0.860795	0.654676	0.855422	0.840974	0.839154	0.77652
31	16	16	What intervention packages can be developed to manage premature and small infants with neonatal jaundice in LMICs?	RDNI	0.893564	0.897906	0.888601	0.700617	0.809278	0.837993	0.837201	0.771019
50	17	18	Evaluate the effectiveness and cost-effectiveness of quality improvement (QI) activities in improving care of preterm babies at health facilities in LMICs.	HPSR	0.885572	0.893229	0.865079	0.695122	0.846774	0.837155	0.835762	0.746327
6	18	17	What is the effect of nutritional status (e.g., underweight, overweight and obesity, micronutrient deficiency etc.) on low birth weight (LBW), small for gestational age (SGA) and preterm births (PTB) in LMICs?	EPI	0.931416	0.86758	0.884615	0.671053	0.831776	0.837288	0.835154	0.754742
51	19	19	Explore barriers and facilitators to antenatal steroid use in public health facilities in LMICs.	HPSR	0.921296	0.897619	0.901869	0.669312	0.78169	0.834357	0.833441	0.766144
48	20	21	Evaluate the use of digital technologies (e.g., mobile phone etc.) to improve follow-up of preterm babies after discharge from health facilities.	RIEI	0.934884	0.876214	0.871981	0.646067	0.837564	0.833342	0.831001	0.75722
27	21	20	Evaluate the effectiveness and cost effectiveness of nutritional interventions in improving nutritional status of preterm infants in LMICs.	EPI	0.900452	0.868421	0.838095	0.66474	0.895735	0.833489	0.830594	0.763826
64	22	22	Determine the effectiveness and cost-effectiveness of various strategies (e.g., CPAP, high flow oxygen, T-piece resuscitation etc.) for treating preterm infants with respiratory failure in health facilities in LMICs.	RIEI	0.87766	0.908333	0.867816	0.656863	0.836207	0.829376	0.827759	0.758513
10	23	23	What is the effect of antepartum complications in the current pregnancy (e.g., multiple gestation, cervical incompetence, preeclampsia, eclampsia, hypertension, diabetes etc.) on low birth weight (LBW), small for gestational age (SGA) and preterm births (PTB) in LMICs?	EPI	0.945454	0.862559	0.872685	0.678977	0.764286	0.824792	0.824242	0.739242
80	24	24	How can clinical support and supervision of community health workers in the management of small and sick newborns be improved in LMICs?	HPSR	0.900901	0.85446	0.854067	0.625731	0.875598	0.822151	0.818554	0.727556
65	25	25	Development of low-cost, easy-to-use devices to provide NCPAP to preterm neonates.	RDNI	0.848901	0.89441	0.887879	0.655172	0.810651	0.819403	0.817718	0.73732
40	26	27	What are the barriers and most feasible ways to reduce nosocomial infection (in SCANU/Newborn units/NICU etc.) in LMICs?	HPSR	0.899015	0.878866	0.887435	0.677914	0.731579	0.814962	0.815051	0.729592
25	27	26	What are the short- and long-term health and developmental outcomes of babies born preterm, low birth weight (LBW) or small for gestational age (SGA) in LMICs?	EPI	0.951219	0.853535	0.858586	0.606707	0.818878	0.817785	0.814993	0.724899
39	28	30	Understand the epidemiology of nosocomial infections in newborn nurseries or specialised care newborn units (SCANU) in LMICs.	EPI	0.890306	0.867725	0.85946	0.678125	0.77095	0.813313	0.812813	0.736589
35	29	28	How can care for preterm and low birth weight (LBW) newborns in remote community settings be improved?	HPSR	0.86036	0.852381	0.807512	0.645251	0.908019	0.814705	0.811347	0.724619
53	30	29	Assess the effect of Early Childhood Development (ECD) interventions (e.g., early infant stimulation/parenting interventions) on health and developmental outcomes of preterm newborn.	EPI	0.887019	0.858537	0.840909	0.646067	0.834197	0.813346	0.811149	0.740286
59	31	31	Can providing proper training to community health workers ensure community continuation of Kangaroo Mother Care (KMC) through domiciliary follow-up?	RIEI	0.906103	0.868932	0.832547	0.619186	0.838235	0.813001	0.81059	0.732382
5	32	32	What is the effect of maternal infections (e.g., Urinary tract infections, malaria, HIV, bacterial vaginosis etc.) during pregnancy on low birth weight (LBW), small for gestational age (SGA) and preterm births (PTB) in LMICs?	EPI	0.948276	0.846667	0.894144	0.580645	0.792411	0.812428	0.809115	0.744443
83	33	33	What are the health system level facilitators and barriers for access to good health care for mothers in preterm labour or who are at risk of preterm labor?	HPSR	0.898058	0.839109	0.840796	0.628492	0.830097	0.80731	0.804595	0.725579
26	34	34	What are the determinants of postnatal growth of preterm newborns in LMICs?	EPI	0.897129	0.864796	0.857923	0.589404	0.827128	0.807276	0.804155	0.729436
17	35	36	What are the specific causes of perinatal death across the preterm birth (PTB) gestational age ranges in LMICs?	EPI	0.894144	0.833333	0.8675	0.645349	0.790865	0.806238	0.804113	0.718823
23	36	35	Develop and test strategies for improving the accuracy of gestational age assessment in LMICs.	RDNI	0.901442	0.860294	0.865	0.586207	0.818878	0.806364	0.803187	0.728466
21	37	37	What are the barriers and enablers of improved accuracy of gestational age assessment in LMICs?	HPSR	0.90724	0.881278	0.841014	0.585106	0.803318	0.803591	0.8014	0.724755
67	38	38	Assess the effect of integrated and concurrent delivery of interventions (health, hygiene, nutrition, psychosocial support) delivered during pre-conception and pregnancy on prevention of preterm births (PTB) in LMICs.	HPSR	0.854592	0.824324	0.837838	0.627329	0.860656	0.800948	0.797339	0.714202
44	39	39	How can use of evidence-based interventions during antenatal care visits be scaled up in primary and secondary level facilities to reduce preterm birth (PTB) in LMICs?	HPSR	0.872596	0.856436	0.814356	0.604396	0.853535	0.800264	0.797303	0.724266
63	40	40	Develop and validate simple guidelines for nurse-led use of CPAP in infants.	RIEI	0.834286	0.839506	0.851852	0.637405	0.808176	0.794245	0.791883	0.710261
49	41	43	Development and implementation of national policy on Special Care Newborn Units (SCANU) to manage small and premature newborns at referral facilities.	HPSR	0.821759	0.861244	0.807143	0.648148	0.823672	0.792393	0.790872	0.704279
12	42	42	What is the impact of nutritional supplementations (e.g., OMEGA 3, amino acid, nitrates, iron etc.) during pregnancy on low birth weight (LBW), small for gestational age (SGA) and preterm births (PTB) in LMICs?	EPI	0.906542	0.834135	0.833333	0.575419	0.813131	0.792512	0.789284	0.715848
33	43	41	What are the community level practices regarding prevention and management of preterm births (PTB) in LMICs?	EPI	0.88785	0.813433	0.840796	0.592179	0.830882	0.793028	0.78925	0.70076
73	44	44	Developing guidance for interventions and indicators of respectful care for small and sick preterm newborns in LMICs.	HPSR	0.825123	0.835938	0.88172	0.581325	0.836898	0.792201	0.78784	0.701509
14	45	45	Determine the true burden (prevalence/incidence) of low birth weight (LBW), small for gestational age (SGA), premature rupture of membrane (PROM) and preterm births (PTB) using reliable methods in LMICs.	EPI	0.922535	0.8075	0.811275	0.619318	0.78866	0.789858	0.787737	0.703444
77	46	47	Assess the feasibility and effectiveness of integrated family-centered care for hospitalised small and sick newborns in LMICs.	HPSR	0.867647	0.837838	0.829897	0.596875	0.804469	0.787345	0.784706	0.704707
57	47	48	Can the Kangaroo Mother Care (KMC) guidance for pre-term/LBW babies be simplified to improve adherence at home?	RIEI	0.857143	0.829146	0.8525	0.615819	0.780105	0.786942	0.784631	0.699223
47	48	46	Assess the awareness and educational needs of pregnant women, family, community members and health care providers regarding prematurity and its complications.	EPI	0.925121	0.792079	0.854592	0.565868	0.805128	0.788558	0.784357	0.702483
66	49	52	Develop approaches to improve access to and use of postnatal surfactant and CPAP for neonates born small and preterm.	RIEI	0.852151	0.854396	0.80163	0.636364	0.762431	0.781394	0.780905	0.685628
86	50	49	How can access to sexual, reproductive and maternal health be improved for populations at high risk of preterm births (e.g., adolescents) in LMICs?	HPSR	0.848416	0.814554	0.805046	0.614362	0.832547	0.782985	0.78001	0.699412
41	51	54	Investigating the optimal management of preterm premature rupture of membrane (pPROM) across all gestations in LMICs.	RIEI	0.847716	0.846561	0.833333	0.621387	0.748619	0.779523	0.77848	0.687539
92	52	50	Test and integrate standardised indicators on nutritional status, health and developmental outcomes to follow up for "Thrive" in preterm (PTB), low birth weight (LBW) or small for gestational age (SGA) babies in LMICs.	HPSR	0.852657	0.824873	0.803483	0.571429	0.858247	0.782138	0.778133	0.709903
34	53	51	How to train and equip community health workers to date pregnancies and identify women at risk of preterm labour in LMICs?	HPSR	0.851852	0.811905	0.821256	0.583784	0.838235	0.781406	0.777541	0.700965
46	54	53	Implement and evaluate social and behavior change communication (SBCC) approaches in promoting care-seeking for pregnant women and/or sick preterm newborns?	HPSR	0.826191	0.795673	0.851282	0.593567	0.832474	0.779837	0.775526	0.704779
69	55	56	What is the best strategy to increase the use of antenatal magnesium sulphate prior to very preterm birth (PTB) for fatal neuroprotection in LMICs?	RIEI	0.850267	0.849432	0.832418	0.577922	0.775148	0.777037	0.774803	0.699548
1	56	55	What is the effect of socioeconomic and demographic risk factors (e.g. maternal age etc.) on low birth weight (LBW), small for gestational age (SGA) and preterm births (PTB) in LMICs?	EPI	0.925101	0.770386	0.820084	0.575342	0.801653	0.778513	0.774661	0.687428
16	57	57	What is the prevalence, determinants, and consequences of indicated (physician initiated) premature delivery in LMICs?	EPI	0.877404	0.842364	0.82398	0.632948	0.685083	0.772356	0.772877	0.665418
82	58	58	What are the facilitators/barriers to implementation of primary, secondary or tertiary interventions to prevent preterm birth (PTB) and its related complications?	HPSR	0.832524	0.80203	0.823077	0.60479	0.791892	0.770863	0.768059	0.680258
32	59	59	How can evidenced social and community support mechanisms for management of preterm infants in LMICs be designed and implemented?	HPSR	0.820574	0.815657	0.789062	0.588957	0.836735	0.770197	0.76692	0.678773
81	60	60	What is the effectiveness of cervical pessary in the prevention of preterm birth (PTB)?	EPI	0.924581	0.816129	0.822086	0.537931	0.740625	0.76827	0.765749	0.693559
70	61	61	Assess the effectiveness of different tocolytics on the prevention of preterm delivery and newborn outcomes in LMICs.	EPI	0.889706	0.813158	0.830688	0.560127	0.745763	0.767888	0.765418	0.685693
52	62	62	Explore optimal dosage and mechanism of action of antenatal steroids to improve newborn survival in LMICs.	RIEI	0.817972	0.809406	0.816425	0.620787	0.746154	0.762149	0.760723	0.683305
71	63	63	Develop cost-effective digital tools/technologies to assist health care providers and caregivers in the management of preterm babies.	RDNI	0.861256	0.802857	0.798246	0.563333	0.78125	0.761389	0.758506	0.660927
30	64	64	Can lactoferrin improve child survival by preventing neonatal sepsis in low birth weight (LBW) infants in LMICs?	EPI	0.885714	0.79054	0.795031	0.569343	0.760479	0.760222	0.757727	0.652717
3	65	68	What is the effect of maternal mental health disorders (e.g., depression, anxiety, stress etc.) on low birth weight (LBW), small for gestational age (SGA) and preterm births (PTB) in LMICs?	EPI	0.915289	0.834802	0.764069	0.561539	0.713983	0.757936	0.757452	0.678837
4	66	65	What is the effect of maternal hazardous substance use (e.g., alcohol, tobacco and illicit substances) on low birth weight (LBW), small for gestational age (SGA) and preterm births (PTB) in LMICs?	EPI	0.902542	0.793103	0.820346	0.54703	0.736726	0.75995	0.757269	0.672866
54	67	67	Determining the value of umbilical artery Doppler ultrasound in LMICs to prevent stillbirths (SB) and improve other neonatal outcomes including preterm births (PTB) in LMICs.	RIEI	0.893401	0.802198	0.77193	0.578431	0.744382	0.758068	0.756575	0.665187
37	68	66	Develop low-cost, point of care and easily implementable technique to predict preterm birth (PTB) with highest possible accuracy in LMICs.	RDNI	0.805804	0.783981	0.764852	0.595745	0.846535	0.759383	0.755814	0.646406
38	69	70	Identify low cost and effective biomarkers to predict preterm birth (PTB) or small for gestational age (SGA) in LMICs.	RDNI	0.854271	0.788462	0.740541	0.588957	0.799479	0.754342	0.752081	0.654569
91	70	71	Develop and test approaches to prevent or reduce the risk of gestational diabetes and thereby reducing the risk of small for gestational age (SGA) and preterm birth (PTB) outcomes.	RDNI	0.84058	0.80102	0.814721	0.561765	0.751323	0.753882	0.751283	0.686221
45	71	69	What models of continuity of care and of carer can contribute to reducing low birth weight (LBW), small for gestational age (SGA) and preterm birth (PTB) in LMIC settings?	HPSR	0.8125	0.81383	0.796296	0.535714	0.815104	0.754689	0.750814	0.666891
2	72	72	What is the effect of obstetric complications during previous pregnancy (e.g., previous preterm birth or mid-trimester birth, short inter-pregnancy interval, previous cervical surgery, unsafe abortion etc.) on low birth weight (LBW), small for gestational age (SGA) and preterm births (PTB) in LMICs?	EPI	0.917749	0.756637	0.814159	0.537634	0.743119	0.75386	0.750394	0.670849
93	73	73	Test and integrate service delivery indicators related to preterm birth (PTB) into routine data collection systems for national programme improvement and accountability.	HPSR	0.842105	0.802083	0.809645	0.533133	0.77835	0.753063	0.749538	0.666098
87	74	75	Evaluate the feasibility and effectiveness of policies and guidelines regarding the prevention and management preterm birth (PTB) in LMICs.	HPSR	0.811594	0.796954	0.792079	0.602339	0.742188	0.749031	0.747502	0.657818
68	75	74	Can community-based participatory learning and action group interventions prevent preterm birth (PTB)?	HPSR	0.855392	0.754098	0.828283	0.513423	0.80163	0.750565	0.745203	0.67468
78	76	76	Does simulation-based teaching of inter professionals improve early outcomes of preterm babies?	RIEI	0.85468	0.790155	0.771739	0.584906	0.730769	0.74645	0.745087	0.626616
85	77	77	Determine the effectiveness of aspirin prophylaxis for the prevention of preterm birth (PTB) in LMICs?	EPI	0.873737	0.79697	0.839888	0.516892	0.699438	0.745385	0.7427	0.663142
22	78	78	What is the value of routine fetal ultrasound in the third trimester to identify small for gestational age (SGA) babies at risk of perinatal death in LMICs?	RIEI	0.877778	0.789855	0.73301	0.557065	0.759901	0.743522	0.741681	0.672777
95	79	79	What is the value of preconception counseling in reducing preterm birth (PTB) and related adverse outcomes?	EPI	0.875566	0.797101	0.802439	0.508287	0.706897	0.738058	0.73561	0.650727
11	80	80	What is the effect of measles and rubella vaccination before conception on pregnancy outcome including low birth weight (LBW), small for gestational age (SGA) and preterm births (PTB) in LMICs?	EPI	0.824121	0.789189	0.829843	0.509934	0.720109	0.734639	0.73137	0.667758
74	81	81	Investigating breast milk and gut health among preterm, low birth weight (LBW) and small for gestational age (SGA) infants in LMICs.	EPI	0.765464	0.798387	0.799451	0.553691	0.72191	0.727781	0.725705	0.626689
9	82	82	What is the effect of environmental risk factors (e.g., metals and metalloids; air pollutants; organic pollutants etc.) on low birth weight (LBW), small for gestational age (SGA) and preterm births (PTB) in LMICs?	EPI	0.89486	0.753695	0.763959	0.517143	0.708333	0.727598	0.72511	0.630642
7	83	84	What is the effect of lifestyle related factors (e.g., exercise, workload etc.) on low birth weight (LBW), small for gestational age (SGA) and preterm births (PTB) in LMICs?	EPI	0.840611	0.759091	0.79646	0.548913	0.665138	0.722043	0.72051	0.63362
84	84	83	What is the effect of conditional cash transfer programmes carried out in LMICs on low birth weight (LBW), small for gestational age (SGA) and preterm birth (PTB) outcomes?	HPSR	0.811765	0.745283	0.728395	0.564286	0.7625	0.722446	0.719907	0.612605
72	85	85	How can we use artificial intelligence or machine learning capabilities to personalize preventative efforts for preterm birth (PTB) and its related outcomes?	RDNI	0.852761	0.79054	0.705298	0.551181	0.676667	0.715289	0.715381	0.614708
88	86	86	Evaluate the impact of interventions that reduce exposure to smoking, alcohol and illicit substance use on preterm birth (PTB) outcomes in LMICs.	EPI	0.799065	0.77	0.78866	0.526471	0.683511	0.713541	0.711503	0.629816
24	87	87	What are the socio-economic outcomes of low birth weight (LBW), small for gestational age (SGA) and preterm births (PTB) in LMICs?	EPI	0.815315	0.715278	0.739234	0.494595	0.777251	0.708335	0.703692	0.620564
19	88	88	Does vaccination against lassa fever reduce the risk of preterm birth (PTB)?	EPI	0.846847	0.715116	0.741758	0.435065	0.788044	0.705366	0.699519	0.599659
89	89	89	What is the impact of task shifting and task sharing of service providers in prevention and management of low birth weight (LBW), small for gestational age (SGA) and preterm births (PTB) in LMICs?	HPSR	0.75	0.72191	0.730114	0.529221	0.741279	0.694505	0.69131	0.571726
76	90	90	Does prophylaxis antibiotics improve failure to thrive among preterm infants in the first 6 months of life?	EPI	0.778895	0.718935	0.724719	0.542424	0.691667	0.691328	0.68941	0.570883
20	91	91	What is the effect of maternal influenza vaccination on low birth weight (LBW), small for gestational age (SGA) and preterm births (PTB) in LMICs?	EPI	0.856322	0.71	0.766871	0.415385	0.625807	0.674877	0.671523	0.590349
18	92	92	Does lassa fever cause preterm birth (PTB)?	EPI	0.814159	0.670213	0.691358	0.463235	0.728916	0.673576	0.669295	0.543041
8	93	93	What is the effect of genealogical risk factors (e.g., consanguinity marriage, chromosomal anomaly etc.) on low birth weight (LBW), small for gestational age (SGA) and preterm births (PTB) in LMICs?	EPI	0.82093	0.728205	0.722772	0.485119	0.554187	0.662243	0.662357	0.562892
15	94	94	What is the effect of assisted conception on low birth weight (LBW), small for gestational age (SGA) and preterm births (PTB) in LMICs?	EPI	0.872973	0.733696	0.735955	0.403846	0.513812	0.652056	0.6516	0.560597
13	95	95	What is the association between abdominal trauma or injury and risk of preterm birth (PTB) in LMIC?	EPI	0.811594	0.683511	0.669355	0.428105	0.6	0.638513	0.636751	0.563074
RPS- Reserch Priority Score; IRPS- Intermediate Research Priority Score; AEA- Average expert agreement; EPI - Epidemiological research; HPSR-Health Policy and Systems Research; RDNI- Research to develop new interventions; RIEI- Research to improve existing interventions.

## Sheet: Table S2 Criteria based ranking
Table S2 Research questions for LMICs ranked by criterion
ID	Rank Weighted	Rank Unweighted	Rank: Answerability	Rank: Effectiveness	Rank: Deliverability	Rank: Burden	Rank: Equity	Research Questions	Domain	Answerability IRPS	Effectiveness IRPS	Deliverability IRPS	Burden IRPS	Equity IRPS	Unweighted RPS	Weighted RPS	AEA
55	1	1	1	1	1	1	6	What are the barriers and challenges of implementing facility-based Kangaroo Mother Care (KMC) in LMICs?	HPSR	0.984018	0.952055	0.944954	0.747449	0.895349	0.904765	0.903266	0.846963
79	2	2	13	2	4	2	3	How does the presence of skilled birth and neonatal care attendants influence survival outcomes for babies?	HPSR	0.928251	0.943925	0.922886	0.73743	0.917874	0.890073	0.888056	0.823466
42	3	3	18	4	17	6	1	How can referral network and systems be strengthened for timely referral of women experiencing obstetric emergencies (including preterm labour) from rural/primary care to higher care level facilities in LMICs?	HPSR	0.923077	0.934272	0.884434	0.712435	0.95933	0.88271	0.879817	0.808614
75	4	5	23	3	3	7	13	How to promote early initiation and exclusive breast feeding of preterm, low birth weight (LBW) and small for gestational age (SGA) infants in LMICs?	RIEI	0.915865	0.942786	0.928571	0.705556	0.871212	0.872798	0.871067	0.799825
43	5	4	10	10	19	3	2	How can transport and referral systems for preterm, low birth weight (LBW), small for gestational age (SGA) newborns be improved or maximized in LMICs?	HPSR	0.936019	0.911765	0.877451	0.72093	0.919598	0.873153	0.870936	0.812899
56	6	6	9	5	8	9	8	Assess the effectiveness of community-based Kangaroo Mother Care (KMC) in reducing neonatal mortality of clinically stable preterm and low birth weight (LBW) infants?	HPSR	0.944444	0.929245	0.907143	0.697861	0.87931	0.871601	0.869692	0.809623
29	7	7	4	16	10	4	11	What is the prevalence and cause of neonatal sepsis in preterm, low birth weight (LBW) and small for gestational age (SGA) infants in LMICs?	EPI	0.951754	0.896789	0.894619	0.719895	0.876168	0.867845	0.866011	0.787397
60	8	8	25	7	5	5	18	How can acceptability and compliance of Kangaroo Mother Care be increased in LMICs?	RIEI	0.910551	0.926108	0.921182	0.71978	0.851485	0.865821	0.864541	0.788691
90	9	9	3	6	2	19	36	What are barriers and challenges to improving existing skin-to-skin practice in LMICs?	HPSR	0.960526	0.927928	0.937778	0.661539	0.819444	0.861443	0.859697	0.806642
61	10	10	6	15	7	24	7	What are the clinical outcomes of preterm newborns discharged to continue Kangaroo Mother Care (KMC) at home?	EPI	0.950237	0.896985	0.919512	0.652778	0.88	0.859902	0.856526	0.798127
94	11	11	14	19	12	20	10	Evaluate interventions to screen women at risk of preterm birth (PTB) during ANC (e.g., anemia, preeclampsia, NCDs, malnutrition) and improve maternal and newborn outcomes in LMICs.	HPSR	0.926941	0.892523	0.893868	0.660326	0.876847	0.850101	0.847167	0.768849
36	12	12	26	20	26	15	9	Develop effective strategies to improve post discharge follow-up of preterm, low birth weight (LBW) and small for gestational age (SGA) infants in LMICs.	RDNI	0.910377	0.885366	0.864734	0.677419	0.87799	0.843177	0.840772	0.755907
28	13	15	2	12	43	11	46	What are barriers of doing retinopathy of prematurity (ROP) screening for all eligible preterm babies in LMICs?	HPSR	0.966346	0.907216	0.8375	0.685629	0.803483	0.840035	0.840076	0.760851
58	14	13	30	8	6	32	21	Assess the impact of quality improvement initiatives in improving Kangaroo Mother Care (KMC) counseling.	HPSR	0.904545	0.91206	0.920398	0.633721	0.839196	0.841984	0.839284	0.778564
62	15	14	20	9	27	23	16	How can we provide safe and effective phototherapy for premature neonates in LMICs?	RIEI	0.922043	0.911932	0.860795	0.654676	0.855422	0.840974	0.839154	0.77652
31	16	16	40	13	13	8	42	What intervention packages can be developed to manage premature and small infants with neonatal jaundice in LMICs?	RDNI	0.893564	0.897906	0.888601	0.700617	0.809278	0.837993	0.837201	0.771019
50	17	18	47	18	24	10	19	Evaluate the effectiveness and cost-effectiveness of quality improvement (QI) activities in improving care of preterm babies at health facilities in LMICs.	HPSR	0.885572	0.893229	0.865079	0.695122	0.846774	0.837155	0.835762	0.746327
6	18	17	12	27	16	16	31	What is the effect of nutritional status (e.g., underweight, overweight and obesity, micronutrient deficiency etc.) on low birth weight (LBW), small for gestational age (SGA) and preterm births (PTB) in LMICs?	EPI	0.931416	0.86758	0.884615	0.671053	0.831776	0.837288	0.835154	0.754742
51	19	19	21	14	9	17	56	Explore barriers and facilitators to antenatal steroid use in public health facilities in LMICs.	HPSR	0.921296	0.897619	0.901869	0.669312	0.78169	0.834357	0.833441	0.766144
48	20	21	11	23	21	26	24	Evaluate the use of digital technologies (e.g., mobile phone etc.) to improve follow-up of preterm babies after discharge from health facilities.	RIEI	0.934884	0.876214	0.871981	0.646067	0.837564	0.833342	0.831001	0.75722
27	21	20	34	25	41	18	5	Evaluate the effectiveness and cost effectiveness of nutritional interventions in improving nutritional status of preterm infants in LMICs.	EPI	0.900452	0.868421	0.838095	0.66474	0.895735	0.833489	0.830594	0.763826
64	22	22	49	11	22	21	27	Determine the effectiveness and cost-effectiveness of various strategies (e.g., CPAP, high flow oxygen, T-piece resuscitation etc.) for treating preterm infants with respiratory failure in health facilities in LMICs.	RIEI	0.87766	0.908333	0.867816	0.656863	0.836207	0.829376	0.827759	0.758513
10	23	23	8	29	20	12	63	What is the effect of antepartum complications in the current pregnancy (e.g., multiple gestation, cervical incompetence, preeclampsia, eclampsia, hypertension, diabetes etc.) on low birth weight (LBW), small for gestational age (SGA) and preterm births (PTB) in LMICs?	EPI	0.945454	0.862559	0.872685	0.678977	0.764286	0.824792	0.824242	0.739242
80	24	24	33	34	32	36	12	How can clinical support and supervision of community health workers in the management of small and sick newborns be improved in LMICs?	HPSR	0.900901	0.85446	0.854067	0.625731	0.875598	0.822151	0.818554	0.727556
65	25	25	69	17	14	22	41	Development of low-cost, easy-to-use devices to provide NCPAP to preterm neonates.	RDNI	0.848901	0.89441	0.887879	0.655172	0.810651	0.819403	0.817718	0.73732
40	26	27	35	22	15	14	78	What are the barriers and most feasible ways to reduce nosocomial infection (in SCANU/Newborn units/NICU etc.) in LMICs?	HPSR	0.899015	0.878866	0.887435	0.677914	0.731579	0.814962	0.815051	0.729592
25	27	26	5	36	29	43	37	What are the short- and long-term health and developmental outcomes of babies born preterm, low birth weight (LBW) or small for gestational age (SGA) in LMICs?	EPI	0.951219	0.853535	0.858586	0.606707	0.818878	0.817785	0.814993	0.724899
39	28	30	42	26	28	13	62	Understand the epidemiology of nosocomial infections in newborn nurseries or specialised care newborn units (SCANU) in LMICs.	EPI	0.890306	0.867725	0.85946	0.678125	0.77095	0.813313	0.812813	0.736589
35	29	28	57	37	64	29	4	How can care for preterm and low birth weight (LBW) newborns in remote community settings be improved?	HPSR	0.86036	0.852381	0.807512	0.645251	0.908019	0.814705	0.811347	0.724619
53	30	29	45	32	37	27	28	Assess the effect of Early Childhood Development (ECD) interventions (e.g., early infant stimulation/parenting interventions) on health and developmental outcomes of preterm newborn.	EPI	0.887019	0.858537	0.840909	0.646067	0.834197	0.813346	0.811149	0.740286
59	31	31	29	24	46	40	22	Can providing proper training to community health workers ensure community continuation of Kangaroo Mother Care (KMC) through domiciliary follow-up?	RIEI	0.906103	0.868932	0.832547	0.619186	0.838235	0.813001	0.81059	0.732382
5	32	32	7	39	11	59	51	What is the effect of maternal infections (e.g., Urinary tract infections, malaria, HIV, bacterial vaginosis etc.) during pregnancy on low birth weight (LBW), small for gestational age (SGA) and preterm births (PTB) in LMICs?	EPI	0.948276	0.846667	0.894144	0.580645	0.792411	0.812428	0.809115	0.744443
83	33	33	36	43	38	34	33	What are the health system level facilitators and barriers for access to good health care for mothers in preterm labour or who are at risk of preterm labor?	HPSR	0.898058	0.839109	0.840796	0.628492	0.830097	0.80731	0.804595	0.725579
26	34	34	37	28	30	51	34	What are the determinants of postnatal growth of preterm newborns in LMICs?	EPI	0.897129	0.864796	0.857923	0.589404	0.827128	0.807276	0.804155	0.729436
17	35	36	39	48	23	28	53	What are the specific causes of perinatal death across the preterm birth (PTB) gestational age ranges in LMICs?	EPI	0.894144	0.833333	0.8675	0.645349	0.790865	0.806238	0.804113	0.718823
23	36	35	32	31	25	54	38	Develop and test strategies for improving the accuracy of gestational age assessment in LMICs.	RDNI	0.901442	0.860294	0.865	0.586207	0.818878	0.806364	0.803187	0.728466
21	37	37	27	21	36	55	47	What are the barriers and enablers of improved accuracy of gestational age assessment in LMICs?	HPSR	0.90724	0.881278	0.841014	0.585106	0.803318	0.803591	0.8014	0.724755
67	38	38	62	51	42	35	14	Assess the effect of integrated and concurrent delivery of interventions (health, hygiene, nutrition, psychosocial support) delivered during pre-conception and pregnancy on prevention of preterm births (PTB) in LMICs.	HPSR	0.854592	0.824324	0.837838	0.627329	0.860656	0.800948	0.797339	0.714202
44	39	39	54	33	60	45	17	How can use of evidence-based interventions during antenatal care visits be scaled up in primary and secondary level facilities to reduce preterm birth (PTB) in LMICs?	HPSR	0.872596	0.856436	0.814356	0.604396	0.853535	0.800264	0.797303	0.724266
63	40	40	76	42	34	30	43	Develop and validate simple guidelines for nurse-led use of CPAP in infants.	RIEI	0.834286	0.839506	0.851852	0.637405	0.808176	0.794245	0.791883	0.710261
49	41	43	81	30	65	25	35	Development and implementation of national policy on Special Care Newborn Units (SCANU) to manage small and premature newborns at referral facilities.	HPSR	0.821759	0.861244	0.807143	0.648148	0.823672	0.792393	0.790872	0.704279
12	42	42	28	47	45	62	40	What is the impact of nutritional supplementations (e.g., OMEGA 3, amino acid, nitrates, iron etc.) during pregnancy on low birth weight (LBW), small for gestational age (SGA) and preterm births (PTB) in LMICs?	EPI	0.906542	0.834135	0.833333	0.575419	0.813131	0.792512	0.789284	0.715848
33	43	41	44	56	39	50	32	What are the community level practices regarding prevention and management of preterm births (PTB) in LMICs?	EPI	0.88785	0.813433	0.840796	0.592179	0.830882	0.793028	0.78925	0.70076
73	44	44	79	45	18	58	25	Developing guidance for interventions and indicators of respectful care for small and sick preterm newborns in LMICs.	HPSR	0.825123	0.835938	0.88172	0.581325	0.836898	0.792201	0.78784	0.701509
14	45	45	19	60	62	39	54	Determine the true burden (prevalence/incidence) of low birth weight (LBW), small for gestational age (SGA), premature rupture of membrane (PROM) and preterm births (PTB) using reliable methods in LMICs.	EPI	0.922535	0.8075	0.811275	0.619318	0.78866	0.789858	0.787737	0.703444
77	46	47	55	44	49	47	45	Assess the feasibility and effectiveness of integrated family-centered care for hospitalised small and sick newborns in LMICs.	HPSR	0.867647	0.837838	0.829897	0.596875	0.804469	0.787345	0.784706	0.704707
57	47	48	58	49	33	41	58	Can the Kangaroo Mother Care (KMC) guidance for pre-term/LBW babies be simplified to improve adherence at home?	RIEI	0.857143	0.829146	0.8525	0.615819	0.780105	0.786942	0.784631	0.699223
47	48	46	15	72	31	66	44	Assess the awareness and educational needs of pregnant women, family, community members and health care providers regarding prematurity and its complications.	EPI	0.925121	0.792079	0.854592	0.565868	0.805128	0.788558	0.784357	0.702483
66	49	52	66	35	69	31	65	Develop approaches to improve access to and use of postnatal surfactant and CPAP for neonates born small and preterm.	RIEI	0.852151	0.854396	0.80163	0.636364	0.762431	0.781394	0.780905	0.685628
86	50	49	70	54	66	42	29	How can access to sexual, reproductive and maternal health be improved for populations at high risk of preterm births (e.g., adolescents) in LMICs?	HPSR	0.848416	0.814554	0.805046	0.614362	0.832547	0.782985	0.78001	0.699412
41	51	54	71	40	44	37	69	Investigating the optimal management of preterm premature rupture of membrane (pPROM) across all gestations in LMICs.	RIEI	0.847716	0.846561	0.833333	0.621387	0.748619	0.779523	0.77848	0.687539
92	52	50	65	50	67	64	15	Test and integrate standardised indicators on nutritional status, health and developmental outcomes to follow up for "Thrive" in preterm (PTB), low birth weight (LBW) or small for gestational age (SGA) babies in LMICs.	HPSR	0.852657	0.824873	0.803483	0.571429	0.858247	0.782138	0.778133	0.709903
34	53	51	67	58	55	57	23	How to train and equip community health workers to date pregnancies and identify women at risk of preterm labour in LMICs?	HPSR	0.851852	0.811905	0.821256	0.583784	0.838235	0.781406	0.777541	0.700965
46	54	53	78	70	35	49	30	Implement and evaluate social and behavior change communication (SBCC) approaches in promoting care-seeking for pregnant women and/or sick preterm newborns?	HPSR	0.826191	0.795673	0.851282	0.593567	0.832474	0.779837	0.775526	0.704779
69	55	56	68	38	47	61	61	What is the best strategy to increase the use of antenatal magnesium sulphate prior to very preterm birth (PTB) for fatal neuroprotection in LMICs?	RIEI	0.850267	0.849432	0.832418	0.577922	0.775148	0.777037	0.774803	0.699548
1	56	55	16	80	57	63	48	What is the effect of socioeconomic and demographic risk factors (e.g. maternal age etc.) on low birth weight (LBW), small for gestational age (SGA) and preterm births (PTB) in LMICs?	EPI	0.925101	0.770386	0.820084	0.575342	0.801653	0.778513	0.774661	0.687428
16	57	57	50	41	52	33	88	What is the prevalence, determinants, and consequences of indicated (physician initiated) premature delivery in LMICs?	EPI	0.877404	0.842364	0.82398	0.632948	0.685083	0.772356	0.772877	0.665418
82	58	58	77	64	53	44	52	What are the facilitators/barriers to implementation of primary, secondary or tertiary interventions to prevent preterm birth (PTB) and its related complications?	HPSR	0.832524	0.80203	0.823077	0.60479	0.791892	0.770863	0.768059	0.680258
32	59	59	83	53	76	52	26	How can evidenced social and community support mechanisms for management of preterm infants in LMICs be designed and implemented?	HPSR	0.820574	0.815657	0.789062	0.588957	0.836735	0.770197	0.76692	0.678773
81	60	60	17	52	54	78	76	What is the effectiveness of cervical pessary in the prevention of preterm birth (PTB)?	EPI	0.924581	0.816129	0.822086	0.537931	0.740625	0.76827	0.765749	0.693559
70	61	61	43	57	48	71	71	Assess the effectiveness of different tocolytics on the prevention of preterm delivery and newborn outcomes in LMICs.	EPI	0.889706	0.813158	0.830688	0.560127	0.745763	0.767888	0.765418	0.685693
52	62	62	84	59	58	38	70	Explore optimal dosage and mechanism of action of antenatal steroids to improve newborn survival in LMICs.	RIEI	0.817972	0.809406	0.816425	0.620787	0.746154	0.762149	0.760723	0.683305
71	63	63	56	61	71	68	57	Develop cost-effective digital tools/technologies to assist health care providers and caregivers in the management of preterm babies.	RDNI	0.861256	0.802857	0.798246	0.563333	0.78125	0.761389	0.758506	0.660927
30	64	64	46	73	74	65	66	Can lactoferrin improve child survival by preventing neonatal sepsis in low birth weight (LBW) infants in LMICs?	EPI	0.885714	0.79054	0.795031	0.569343	0.760479	0.760222	0.757727	0.652717
3	65	68	24	46	82	70	83	What is the effect of maternal mental health disorders (e.g., depression, anxiety, stress etc.) on low birth weight (LBW), small for gestational age (SGA) and preterm births (PTB) in LMICs?	EPI	0.915289	0.834802	0.764069	0.561539	0.713983	0.757936	0.757452	0.678837
4	66	65	31	71	56	76	77	What is the effect of maternal hazardous substance use (e.g., alcohol, tobacco and illicit substances) on low birth weight (LBW), small for gestational age (SGA) and preterm births (PTB) in LMICs?	EPI	0.902542	0.793103	0.820346	0.54703	0.736726	0.75995	0.757269	0.672866
54	67	67	41	62	78	60	72	Determining the value of umbilical artery Doppler ultrasound in LMICs to prevent stillbirths (SB) and improve other neonatal outcomes including preterm births (PTB) in LMICs.	RIEI	0.893401	0.802198	0.77193	0.578431	0.744382	0.758068	0.756575	0.665187
37	68	66	91	79	81	48	20	Develop low-cost, point of care and easily implementable technique to predict preterm birth (PTB) with highest possible accuracy in LMICs.	RDNI	0.805804	0.783981	0.764852	0.595745	0.846535	0.759383	0.755814	0.646406
38	69	70	63	78	85	53	50	Identify low cost and effective biomarkers to predict preterm birth (PTB) or small for gestational age (SGA) in LMICs.	RDNI	0.854271	0.788462	0.740541	0.588957	0.799479	0.754342	0.752081	0.654569
91	70	71	75	65	59	69	68	Develop and test approaches to prevent or reduce the risk of gestational diabetes and thereby reducing the risk of small for gestational age (SGA) and preterm birth (PTB) outcomes.	RDNI	0.84058	0.80102	0.814721	0.561765	0.751323	0.753882	0.751283	0.686221
45	71	69	87	55	73	80	39	What models of continuity of care and of carer can contribute to reducing low birth weight (LBW), small for gestational age (SGA) and preterm birth (PTB) in LMIC settings?	HPSR	0.8125	0.81383	0.796296	0.535714	0.815104	0.754689	0.750814	0.666891
2	72	72	22	83	61	79	73	What is the effect of obstetric complications during previous pregnancy (e.g., previous preterm birth or mid-trimester birth, short inter-pregnancy interval, previous cervical surgery, unsafe abortion etc.) on low birth weight (LBW), small for gestational age (SGA) and preterm births (PTB) in LMICs?	EPI	0.917749	0.756637	0.814159	0.537634	0.743119	0.75386	0.750394	0.670849
93	73	73	73	63	63	81	59	Test and integrate service delivery indicators related to preterm birth (PTB) into routine data collection systems for national programme improvement and accountability.	HPSR	0.842105	0.802083	0.809645	0.533133	0.77835	0.753063	0.749538	0.666098
87	74	75	89	69	75	46	74	Evaluate the feasibility and effectiveness of policies and guidelines regarding the prevention and management preterm birth (PTB) in LMICs.	HPSR	0.811594	0.796954	0.792079	0.602339	0.742188	0.749031	0.747502	0.657818
68	75	74	60	84	51	86	49	Can community-based participatory learning and action group interventions prevent preterm birth (PTB)?	HPSR	0.855392	0.754098	0.828283	0.513423	0.80163	0.750565	0.745203	0.67468
78	76	76	61	75	79	56	79	Does simulation-based teaching of inter professionals improve early outcomes of preterm babies?	RIEI	0.85468	0.790155	0.771739	0.584906	0.730769	0.74645	0.745087	0.626616
85	77	77	52	68	40	85	86	Determine the effectiveness of aspirin prophylaxis for the prevention of preterm birth (PTB) in LMICs?	EPI	0.873737	0.79697	0.839888	0.516892	0.699438	0.745385	0.7427	0.663142
22	78	78	48	76	88	72	67	What is the value of routine fetal ultrasound in the third trimester to identify small for gestational age (SGA) babies at risk of perinatal death in LMICs?	RIEI	0.877778	0.789855	0.73301	0.557065	0.759901	0.743522	0.741681	0.672777
95	79	79	51	67	68	88	85	What is the value of preconception counseling in reducing preterm birth (PTB) and related adverse outcomes?	EPI	0.875566	0.797101	0.802439	0.508287	0.706897	0.738058	0.73561	0.650727
11	80	80	80	77	50	87	82	What is the effect of measles and rubella vaccination before conception on pregnancy outcome including low birth weight (LBW), small for gestational age (SGA) and preterm births (PTB) in LMICs?	EPI	0.824121	0.789189	0.829843	0.509934	0.720109	0.734639	0.73137	0.667758
74	81	81	94	66	70	73	81	Investigating breast milk and gut health among preterm, low birth weight (LBW) and small for gestational age (SGA) infants in LMICs.	EPI	0.765464	0.798387	0.799451	0.553691	0.72191	0.727781	0.725705	0.626689
9	82	82	38	85	83	84	84	What is the effect of environmental risk factors (e.g., metals and metalloids; air pollutants; organic pollutants etc.) on low birth weight (LBW), small for gestational age (SGA) and preterm births (PTB) in LMICs?	EPI	0.89486	0.753695	0.763959	0.517143	0.708333	0.727598	0.72511	0.630642
7	83	84	74	82	72	75	91	What is the effect of lifestyle related factors (e.g., exercise, workload etc.) on low birth weight (LBW), small for gestational age (SGA) and preterm births (PTB) in LMICs?	EPI	0.840611	0.759091	0.79646	0.548913	0.665138	0.722043	0.72051	0.63362
84	84	83	88	86	90	67	64	What is the effect of conditional cash transfer programmes carried out in LMICs on low birth weight (LBW), small for gestational age (SGA) and preterm birth (PTB) outcomes?	HPSR	0.811765	0.745283	0.728395	0.564286	0.7625	0.722446	0.719907	0.612605
72	85	85	64	74	93	74	90	How can we use artificial intelligence or machine learning capabilities to personalize preventative efforts for preterm birth (PTB) and its related outcomes?	RDNI	0.852761	0.79054	0.705298	0.551181	0.676667	0.715289	0.715381	0.614708
88	86	86	92	81	77	83	89	Evaluate the impact of interventions that reduce exposure to smoking, alcohol and illicit substance use on preterm birth (PTB) outcomes in LMICs.	EPI	0.799065	0.77	0.78866	0.526471	0.683511	0.713541	0.711503	0.629816
24	87	87	85	91	86	89	60	What are the socio-economic outcomes of low birth weight (LBW), small for gestational age (SGA) and preterm births (PTB) in LMICs?	EPI	0.815315	0.715278	0.739234	0.494595	0.777251	0.708335	0.703692	0.620564
19	88	88	72	92	84	92	55	Does vaccination against lassa fever reduce the risk of preterm birth (PTB)?	EPI	0.846847	0.715116	0.741758	0.435065	0.788044	0.705366	0.699519	0.599659
89	89	89	95	89	89	82	75	What is the impact of task shifting and task sharing of service providers in prevention and management of low birth weight (LBW), small for gestational age (SGA) and preterm births (PTB) in LMICs?	HPSR	0.75	0.72191	0.730114	0.529221	0.741279	0.694505	0.69131	0.571726
76	90	90	93	90	91	77	87	Does prophylaxis antibiotics improve failure to thrive among preterm infants in the first 6 months of life?	EPI	0.778895	0.718935	0.724719	0.542424	0.691667	0.691328	0.68941	0.570883
20	91	91	59	93	80	94	92	What is the effect of maternal influenza vaccination on low birth weight (LBW), small for gestational age (SGA) and preterm births (PTB) in LMICs?	EPI	0.856322	0.71	0.766871	0.415385	0.625807	0.674877	0.671523	0.590349
18	92	92	86	95	94	91	80	Does lassa fever cause preterm birth (PTB)?	EPI	0.814159	0.670213	0.691358	0.463235	0.728916	0.673576	0.669295	0.543041
8	93	93	82	88	92	90	94	What is the effect of genealogical risk factors (e.g., consanguinity marriage, chromosomal anomaly etc.) on low birth weight (LBW), small for gestational age (SGA) and preterm births (PTB) in LMICs?	EPI	0.82093	0.728205	0.722772	0.485119	0.554187	0.662243	0.662357	0.562892
15	94	94	53	87	87	95	95	What is the effect of assisted conception on low birth weight (LBW), small for gestational age (SGA) and preterm births (PTB) in LMICs?	EPI	0.872973	0.733696	0.735955	0.403846	0.513812	0.652056	0.6516	0.560597
13	95	95	90	94	95	93	93	What is the association between abdominal trauma or injury and risk of preterm birth (PTB) in LMIC?	EPI	0.811594	0.683511	0.669355	0.428105	0.6	0.638513	0.636751	0.563074
RPS- Reserch Priority Score; IRPS- Intermediate Research Priority Score; AEA- Average expert agreement; EPI - Epidemiological research; HPSR-Health Policy and Systems Research; RDNI- Research to develop new interventions; RIEI- Research to improve existing interventions.

## Sheet: Table S3 Bangladesh
Table S3: Research questions for Bangladesh (n=54) with intermediate research priority scores (IRPS) for each criterion, weighted and unweighted research priority scores (RPS), and average expert agreement (AEA)
ID	Rank Weighted	Rank Unweighted	Research Questions	Domain	Answerability IRPS	Effectiveness IRPS	Deliverability IRPS	Burden IRPS	Equity IRPS	Unweighted RPS	Weighted RPS	AEA
79	1	1	How does the presence of skilled birth and neonatal care attendants influence survival outcomes for babies?	HPSR	0.956376	0.964789	0.947761	0.752174	0.94697	0.913614	0.911297	0.860487
55	2	2	What are the barriers and challenges of implementing facility-based Kangaroo Mother Care (KMC) in LMICs?	HPSR	0.98227	0.960432	0.942446	0.751969	0.918519	0.911127	0.909412	0.859398
29	3	4	What is the prevalence and cause of neonatal sepsis in preterm, low birth weight (LBW) and small for gestational age (SGA) infants in LMICs?	EPI	0.968966	0.939716	0.926574	0.773438	0.897059	0.90115	0.900082	0.844487
42	4	3	How can referral network and systems be strengthened for timely referral of women experiencing obstetric emergencies (including preterm labour) from rural/primary care to higher care level facilities in LMICs?	HPSR	0.944444	0.953571	0.934783	0.717742	0.965116	0.903131	0.899857	0.839977
60	5	6	How can acceptability and compliance of Kangaroo Mother Care be increased in LMICs?	RIEI	0.924138	0.955882	0.952206	0.75	0.863636	0.889173	0.888232	0.826675
75	6	5	How to promote early initiation and exclusive breast feeding of preterm, low birth weight (LBW) and small for gestational age (SGA) infants in LMICs?	RIEI	0.940559	0.953571	0.942857	0.707692	0.903704	0.889677	0.887344	0.820771
56	7	7	Assess the effectiveness of community-based Kangaroo Mother Care (KMC) in reducing neonatal mortality of clinically stable preterm and low birth weight (LBW) infants?	HPSR	0.972222	0.937063	0.919014	0.710938	0.90146	0.888139	0.886007	0.833976
61	8	8	What are the clinical outcomes of preterm newborns discharged to continue Kangaroo Mother Care (KMC) at home?	EPI	0.954225	0.937956	0.938406	0.681452	0.9	0.882408	0.879533	0.825462
58	9	9	Assess the impact of quality improvement initiatives in improving Kangaroo Mother Care (KMC) counseling.	HPSR	0.946043	0.962963	0.955224	0.6625	0.883721	0.88209	0.879395	0.829682
90	10	11	What are barriers and challenges to improving existing skin-to-skin practice in LMICs?	HPSR	0.955172	0.944056	0.934028	0.712	0.856618	0.880375	0.879041	0.843615
43	11	10	How can transport and referral systems for preterm, low birth weight (LBW), small for gestational age (SGA) newborns be improved or maximized in LMICs?	HPSR	0.938849	0.913669	0.922794	0.721739	0.909449	0.8813	0.8787	0.83664
10	12	14	What is the effect of antepartum complications in the current pregnancy (e.g., multiple gestation, cervical incompetence, preeclampsia, eclampsia, hypertension, diabetes etc.) on low birth weight (LBW), small for gestational age (SGA) and preterm births (PTB) in LMICs?	EPI	0.971831	0.950355	0.911972	0.734783	0.791971	0.872182	0.872957	0.803369
6	13	13	What is the effect of nutritional status (e.g., underweight, overweight and obesity, micronutrient deficiency etc.) on low birth weight (LBW), small for gestational age (SGA) and preterm births (PTB) in LMICs?	EPI	0.944853	0.927481	0.950758	0.71875	0.826613	0.873691	0.872545	0.817201
94	14	12	Evaluate interventions to screen women at risk of preterm birth (PTB) during ANC (e.g., anemia, preeclampsia, NCDs, malnutrition) and improve maternal and newborn outcomes in LMICs.	HPSR	0.941379	0.916084	0.914286	0.7	0.903101	0.87497	0.872298	0.805033
28	15	15	What are barriers of doing retinopathy of prematurity (ROP) screening for all eligible preterm babies in LMICs?	HPSR	0.964789	0.915441	0.895522	0.729358	0.84058	0.869138	0.868489	0.807516
35	16	16	How can care for preterm and low birth weight (LBW) newborns in remote community settings be improved?	HPSR	0.916667	0.934615	0.905303	0.686956	0.900763	0.868861	0.86642	0.794269
25	17	17	What are the short- and long-term health and developmental outcomes of babies born preterm, low birth weight (LBW) or small for gestational age (SGA) in LMICs?	EPI	0.951128	0.926357	0.933071	0.673077	0.846774	0.866081	0.864008	0.786562
80	18	18	How can clinical support and supervision of community health workers in the management of small and sick newborns be improved in LMICs?	HPSR	0.944828	0.890845	0.913044	0.691964	0.884328	0.865002	0.862173	0.786653
21	19	21	What are the barriers and enablers of improved accuracy of gestational age assessment in LMICs?	HPSR	0.946429	0.93617	0.886029	0.685345	0.850746	0.860944	0.859812	0.802709
27	20	19	Evaluate the effectiveness and cost effectiveness of nutritional interventions in improving nutritional status of preterm infants in LMICs.	EPI	0.93662	0.892593	0.891791	0.692308	0.899254	0.862513	0.859707	0.807187
70	21	20	Assess the effectiveness of different tocolytics on the prevention of preterm delivery and newborn outcomes in LMICs.	EPI	0.938461	0.936975	0.919492	0.650538	0.863208	0.861735	0.859307	0.805008
50	22	23	Evaluate the effectiveness and cost-effectiveness of quality improvement (QI) activities in improving care of preterm babies at health facilities in LMICs.	HPSR	0.890977	0.940476	0.902439	0.708333	0.857143	0.859874	0.858765	0.793967
65	23	22	Development of low-cost, easy-to-use devices to provide NCPAP to preterm neonates.	RDNI	0.889344	0.941964	0.938596	0.684466	0.846491	0.860173	0.858395	0.783697
62	24	24	How can we provide safe and effective phototherapy for premature neonates in LMICs?	RIEI	0.936567	0.923077	0.876923	0.682692	0.871901	0.858232	0.856529	0.806473
82	25	25	What are the facilitators/barriers to implementation of primary, secondary or tertiary interventions to prevent preterm birth (PTB) and its related complications?	HPSR	0.922481	0.892857	0.933884	0.656863	0.872727	0.855762	0.852292	0.806429
36	26	26	Develop effective strategies to improve post discharge follow-up of preterm, low birth weight (LBW) and small for gestational age (SGA) infants in LMICs.	RDNI	0.908397	0.903846	0.895349	0.691667	0.867188	0.853289	0.851214	0.778101
31	27	27	What intervention packages can be developed to manage premature and small infants with neonatal jaundice in LMICs?	RDNI	0.894928	0.900763	0.906015	0.71875	0.839552	0.852002	0.850711	0.799324
40	28	28	What are the barriers and most feasible ways to reduce nosocomial infection (in SCANU/Newborn units/NICU etc.) in LMICs?	HPSR	0.917266	0.921642	0.926923	0.689189	0.799213	0.850847	0.849956	0.785234
48	29	29	Evaluate the use of digital technologies (e.g., mobile phone etc.) to improve follow-up of preterm babies after discharge from health facilities.	RIEI	0.93662	0.911111	0.881482	0.662281	0.848	0.847899	0.84607	0.779868
73	30	30	Developing guidance for interventions and indicators of respectful care for small and sick preterm newborns in LMICs.	HPSR	0.891304	0.890977	0.929134	0.653846	0.858871	0.844827	0.841577	0.768631
26	31	31	What are the determinants of postnatal growth of preterm newborns in LMICs?	EPI	0.91958	0.917857	0.917323	0.648148	0.811024	0.842786	0.84105	0.784937
14	32	33	Determine the true burden (prevalence/incidence) of low birth weight (LBW), small for gestational age (SGA), premature rupture of membrane (PROM) and preterm births (PTB) using reliable methods in LMICs.	EPI	0.934307	0.884615	0.87594	0.6875	0.827869	0.842046	0.840673	0.776797
47	33	32	Assess the awareness and educational needs of pregnant women, family, community members and health care providers regarding prematurity and its complications.	EPI	0.954225	0.878571	0.898551	0.623932	0.855556	0.842167	0.83879	0.782806
83	34	34	What are the health system level facilitators and barriers for access to good health care for mothers in preterm labour or who are at risk of preterm labor?	HPSR	0.890511	0.906015	0.881679	0.659664	0.864662	0.840506	0.838152	0.761547
23	35	35	Develop and test strategies for improving the accuracy of gestational age assessment in LMICs.	RDNI	0.943609	0.889313	0.879845	0.650862	0.831967	0.839119	0.83709	0.775307
51	36	37	Explore barriers and facilitators to antenatal steroid use in public health facilities in LMICs.	HPSR	0.917857	0.908088	0.891304	0.662698	0.811111	0.838212	0.836915	0.783964
91	37	36	Develop and test approaches to prevent or reduce the risk of gestational diabetes and thereby reducing the risk of small for gestational age (SGA) and preterm birth (PTB) outcomes.	RDNI	0.902174	0.906977	0.888462	0.634259	0.861111	0.838596	0.835826	0.789619
5	38	38	What is the effect of maternal infections (e.g., Urinary tract infections, malaria, HIV, bacterial vaginosis etc.) during pregnancy on low birth weight (LBW), small for gestational age (SGA) and preterm births (PTB) in LMICs?	EPI	0.949324	0.9	0.93617	0.596491	0.803571	0.837111	0.834141	0.794466
81	39	39	What is the effectiveness of cervical pessary in the prevention of preterm birth (PTB)?	EPI	0.938596	0.89	0.867647	0.63587	0.846939	0.83581	0.833407	0.781208
44	40	40	How can use of evidence-based interventions during antenatal care visits be scaled up in primary and secondary level facilities to reduce preterm birth (PTB) in LMICs?	HPSR	0.910448	0.912214	0.861538	0.622881	0.86	0.833416	0.830954	0.775907
1	41	42	What is the effect of socioeconomic and demographic risk factors (e.g. maternal age etc.) on low birth weight (LBW), small for gestational age (SGA) and preterm births (PTB) in LMICs?	EPI	0.925532	0.876866	0.881295	0.666667	0.804964	0.831065	0.829587	0.763191
67	42	41	Assess the effect of integrated and concurrent delivery of interventions (health, hygiene, nutrition, psychosocial support) delivered during pre-conception and pregnancy on prevention of preterm births (PTB) in LMICs.	HPSR	0.900763	0.855469	0.893701	0.650443	0.857724	0.83162	0.828253	0.761044
33	43	43	What are the community level practices regarding prevention and management of preterm births (PTB) in LMICs?	EPI	0.904412	0.905512	0.870229	0.628319	0.842105	0.830115	0.82786	0.756496
12	44	44	What is the impact of nutritional supplementations (e.g., OMEGA 3, amino acid, nitrates, iron etc.) during pregnancy on low birth weight (LBW), small for gestational age (SGA) and preterm births (PTB) in LMICs?	EPI	0.914179	0.899225	0.894737	0.625	0.806723	0.827973	0.825935	0.765456
22	45	46	What is the value of routine fetal ultrasound in the third trimester to identify small for gestational age (SGA) babies at risk of perinatal death in LMICs?	RIEI	0.882353	0.890244	0.859504	0.668142	0.822314	0.824511	0.823182	0.773979
46	46	45	Implement and evaluate social and behavior change communication (SBCC) approaches in promoting care-seeking for pregnant women and/or sick preterm newborns?	HPSR	0.880137	0.868056	0.893382	0.6375	0.848148	0.825445	0.82224	0.776428
34	47	47	How to train and equip community health workers to date pregnancies and identify women at risk of preterm labour in LMICs?	HPSR	0.887324	0.879562	0.875	0.638656	0.835878	0.823284	0.820803	0.74253
53	48	48	Assess the effect of Early Childhood Development (ECD) interventions (e.g., early infant stimulation/parenting interventions) on health and developmental outcomes of preterm newborn.	EPI	0.880597	0.850746	0.866142	0.669565	0.847107	0.822832	0.820276	0.753303
64	49	49	Determine the effectiveness and cost-effectiveness of various strategies (e.g., CPAP, high flow oxygen, T-piece resuscitation etc.) for treating preterm infants with respiratory failure in health facilities in LMICs.	RIEI	0.882812	0.887097	0.878151	0.646789	0.809322	0.820834	0.819096	0.749903
17	50	51	What are the specific causes of perinatal death across the preterm birth (PTB) gestational age ranges in LMICs?	EPI	0.878676	0.871094	0.896	0.682692	0.763779	0.818448	0.817697	0.735607
3	51	53	What is the effect of maternal mental health disorders (e.g., depression, anxiety, stress etc.) on low birth weight (LBW), small for gestational age (SGA) and preterm births (PTB) in LMICs?	EPI	0.926056	0.932836	0.860294	0.625	0.741007	0.817039	0.817373	0.749438
39	52	54	Understand the epidemiology of nosocomial infections in newborn nurseries or specialised care newborn units (SCANU) in LMICs.	EPI	0.877863	0.865079	0.836134	0.68932	0.815789	0.816837	0.815893	0.742117
45	53	50	What models of continuity of care and of carer can contribute to reducing low birth weight (LBW), small for gestational age (SGA) and preterm birth (PTB) in LMIC settings?	HPSR	0.892	0.892241	0.87069	0.593137	0.846154	0.818844	0.815677	0.76015
59	54	55	Can providing proper training to community health workers ensure community continuation of Kangaroo Mother Care (KMC) through domiciliary follow-up?	RIEI	0.889655	0.864583	0.827586	0.663866	0.832117	0.815561	0.813993	0.725098
37	55	52	Develop low-cost, point of care and easily implementable technique to predict preterm birth (PTB) with highest possible accuracy in LMICs.	RDNI	0.842857	0.858268	0.852	0.642241	0.891667	0.817407	0.813778	0.726241
32	56	56	How can evidenced social and community support mechanisms for management of preterm infants in LMICs be designed and implemented?	HPSR	0.892857	0.896154	0.857724	0.607477	0.818898	0.814622	0.812487	0.74108
4	57	59	What is the effect of maternal hazardous substance use (e.g., alcohol, tobacco and illicit substances) on low birth weight (LBW), small for gestational age (SGA) and preterm births (PTB) in LMICs?	EPI	0.939189	0.890411	0.883803	0.610656	0.726277	0.810067	0.809438	0.742191
63	58	57	Develop and validate simple guidelines for nurse-led use of CPAP in infants.	RIEI	0.883621	0.856522	0.840708	0.646067	0.830275	0.811439	0.809284	0.725001
2	59	58	What is the effect of obstetric complications during previous pregnancy (e.g., previous preterm birth or mid-trimester birth, short inter-pregnancy interval, previous cervical surgery, unsafe abortion etc.) on low birth weight (LBW), small for gestational age (SGA) and preterm births (PTB) in LMICs?	EPI	0.919014	0.863971	0.879699	0.618182	0.774809	0.811135	0.809251	0.747946
38	60	60	Identify low cost and effective biomarkers to predict preterm birth (PTB) or small for gestational age (SGA) in LMICs.	RDNI	0.895349	0.861789	0.8	0.657143	0.834677	0.809792	0.808407	0.731298
86	61	61	How can access to sexual, reproductive and maternal health be improved for populations at high risk of preterm births (e.g., adolescents) in LMICs?	HPSR	0.857143	0.841727	0.853571	0.661157	0.83209	0.809137	0.806737	0.737856
93	62	62	Test and integrate service delivery indicators related to preterm birth (PTB) into routine data collection systems for national programme improvement and accountability.	HPSR	0.881482	0.880769	0.868421	0.607143	0.804	0.808363	0.806099	0.731274
87	63	63	Evaluate the feasibility and effectiveness of policies and guidelines regarding the prevention and management preterm birth (PTB) in LMICs.	HPSR	0.9	0.864341	0.853846	0.62963	0.789256	0.807415	0.805775	0.744171
9	64	67	What is the effect of environmental risk factors (e.g., metals and metalloids; air pollutants; organic pollutants etc.) on low birth weight (LBW), small for gestational age (SGA) and preterm births (PTB) in LMICs?	EPI	0.955882	0.898496	0.852	0.597345	0.724806	0.805706	0.805487	0.733927
49	65	64	Development and implementation of national policy on Special Care Newborn Units (SCANU) to manage small and premature newborns at referral facilities.	HPSR	0.87234	0.856115	0.841727	0.673228	0.787879	0.806258	0.805368	0.708613
71	66	66	Develop cost-effective digital tools/technologies to assist health care providers and caregivers in the management of preterm babies.	RDNI	0.901639	0.858407	0.845455	0.635417	0.788288	0.805841	0.804338	0.71207
77	67	65	Assess the feasibility and effectiveness of integrated family-centered care for hospitalised small and sick newborns in LMICs.	HPSR	0.861111	0.851852	0.836879	0.647826	0.833333	0.8062	0.80396	0.718566
24	68	68	What are the socio-economic outcomes of low birth weight (LBW), small for gestational age (SGA) and preterm births (PTB) in LMICs?	EPI	0.889655	0.823944	0.878676	0.610619	0.820896	0.804758	0.801134	0.732055
66	69	69	Develop approaches to improve access to and use of postnatal surfactant and CPAP for neonates born small and preterm.	RIEI	0.866935	0.857724	0.837398	0.642857	0.801653	0.801314	0.799722	0.724035
41	70	71	Investigating the optimal management of preterm premature rupture of membrane (pPROM) across all gestations in LMICs.	RIEI	0.874016	0.842975	0.848	0.643518	0.79386	0.800474	0.798665	0.709814
16	71	73	What is the prevalence, determinants, and consequences of indicated (physician initiated) premature delivery in LMICs?	EPI	0.881679	0.882812	0.850807	0.653153	0.719828	0.797656	0.798123	0.697457
92	72	70	Test and integrate standardised indicators on nutritional status, health and developmental outcomes to follow up for "Thrive" in preterm (PTB), low birth weight (LBW) or small for gestational age (SGA) babies in LMICs.	HPSR	0.856589	0.854839	0.833333	0.599057	0.861789	0.801121	0.797593	0.749083
68	73	72	Can community-based participatory learning and action group interventions prevent preterm birth (PTB)?	HPSR	0.854962	0.837607	0.864341	0.585859	0.855932	0.79974	0.795385	0.739473
11	74	76	What is the effect of measles and rubella vaccination before conception on pregnancy outcome including low birth weight (LBW), small for gestational age (SGA) and preterm births (PTB) in LMICs?	EPI	0.873077	0.875	0.853659	0.630435	0.739496	0.794333	0.793847	0.740066
95	75	74	What is the value of preconception counseling in reducing preterm birth (PTB) and related adverse outcomes?	EPI	0.897163	0.865942	0.872263	0.57563	0.768939	0.795987	0.79362	0.741309
69	76	75	What is the best strategy to increase the use of antenatal magnesium sulphate prior to very preterm birth (PTB) for fatal neuroprotection in LMICs?	RIEI	0.834711	0.859091	0.86087	0.619792	0.803738	0.79564	0.793274	0.718024
85	77	77	Determine the effectiveness of aspirin prophylaxis for the prevention of preterm birth (PTB) in LMICs?	EPI	0.867188	0.857143	0.867257	0.613402	0.759091	0.792816	0.791158	0.704913
54	78	78	Determining the value of umbilical artery Doppler ultrasound in LMICs to prevent stillbirths (SB) and improve other neonatal outcomes including preterm births (PTB) in LMICs.	RIEI	0.902439	0.846154	0.822727	0.62	0.758621	0.789988	0.788937	0.716962
57	79	79	Can the Kangaroo Mother Care (KMC) guidance for pre-term/LBW babies be simplified to improve adherence at home?	RIEI	0.851852	0.841085	0.859375	0.615385	0.764463	0.786432	0.784522	0.707798
52	80	80	Explore optimal dosage and mechanism of action of antenatal steroids to improve newborn survival in LMICs.	RIEI	0.812057	0.82197	0.816176	0.675439	0.782258	0.78158	0.780548	0.710053
74	81	81	Investigating breast milk and gut health among preterm, low birth weight (LBW) and small for gestational age (SGA) infants in LMICs.	EPI	0.820312	0.840164	0.831897	0.614583	0.774336	0.776258	0.774465	0.687966
7	82	82	What is the effect of lifestyle related factors (e.g., exercise, workload etc.) on low birth weight (LBW), small for gestational age (SGA) and preterm births (PTB) in LMICs?	EPI	0.823944	0.855556	0.884892	0.614679	0.689394	0.773693	0.773119	0.691079
13	83	84	What is the association between abdominal trauma or injury and risk of preterm birth (PTB) in LMIC?	EPI	0.89781	0.830709	0.826446	0.580808	0.727642	0.772683	0.771282	0.708452
19	84	83	Does vaccination against lassa fever reduce the risk of preterm birth (PTB)?	EPI	0.856061	0.801887	0.75	0.617021	0.839286	0.772851	0.770355	0.643253
72	85	85	How can we use artificial intelligence or machine learning capabilities to personalize preventative efforts for preterm birth (PTB) and its related outcomes?	RDNI	0.888889	0.85567	0.75	0.597701	0.744792	0.76741	0.767423	0.672884
30	86	86	Can lactoferrin improve child survival by preventing neonatal sepsis in low birth weight (LBW) infants in LMICs?	EPI	0.836283	0.786408	0.827103	0.608696	0.777273	0.767152	0.764394	0.643266
89	87	87	What is the impact of task shifting and task sharing of service providers in prevention and management of low birth weight (LBW), small for gestational age (SGA) and preterm births (PTB) in LMICs?	HPSR	0.853175	0.782787	0.811475	0.59	0.79646	0.766779	0.763507	0.664907
78	88	89	Does simulation-based teaching of inter professionals improve early outcomes of preterm babies?	RIEI	0.853175	0.826446	0.804348	0.586538	0.743363	0.762774	0.761333	0.67325
18	89	88	Does lassa fever cause preterm birth (PTB)?	EPI	0.845588	0.75	0.826531	0.616279	0.78125	0.76393	0.760632	0.629676
20	90	90	What is the effect of maternal influenza vaccination on low birth weight (LBW), small for gestational age (SGA) and preterm births (PTB) in LMICs?	EPI	0.847619	0.816092	0.827957	0.527397	0.728723	0.749558	0.746914	0.643068
8	91	91	What is the effect of genealogical risk factors (e.g., consanguinity marriage, chromosomal anomaly etc.) on low birth weight (LBW), small for gestational age (SGA) and preterm births (PTB) in LMICs?	EPI	0.845324	0.848	0.8125	0.578704	0.636719	0.744249	0.745045	0.655041
15	92	92	What is the effect of assisted conception on low birth weight (LBW), small for gestational age (SGA) and preterm births (PTB) in LMICs?	EPI	0.882609	0.7875	0.817391	0.484536	0.671053	0.728618	0.726131	0.619897
84	93	93	What is the effect of conditional cash transfer programmes carried out in LMICs on low birth weight (LBW), small for gestational age (SGA) and preterm birth (PTB) outcomes?	HPSR	0.811321	0.754902	0.757576	0.546512	0.760204	0.726103	0.723065	0.624553
88	94	94	Evaluate the impact of interventions that reduce exposure to smoking, alcohol and illicit substance use on preterm birth (PTB) outcomes in LMICs.	EPI	0.775735	0.778626	0.796875	0.570094	0.694915	0.723249	0.721707	0.649222
76	95	95	Does prophylaxis antibiotics improve failure to thrive among preterm infants in the first 6 months of life?	EPI	0.792	0.763636	0.74569	0.597222	0.702586	0.720227	0.719472	0.579636
RPS- Reserch Priority Score; IRPS- Intermediate Research Priority Score; AEA- Average expert agreement; EPI - Epidemiological research; HPSR-Health Policy and Systems Research; RDNI- Research to develop new interventions; RIEI- Research to improve existing interventions.

## Sheet: Table S4 International
Table S4: Research questions ranked by International scorers (n=55) with intermediate research priority scores (IRPS) for each criterion, weighted and unweighted research priority scores (RPS), and average expert agreement (AEA)
ID	Rank Weighted	Rank Unweighted	Research Questions	Domain	Answerability IRPS	Effectiveness IRPS	Deliverability IRPS	Burden IRPS	Equity IRPS	Unweighted RPS	Weighted RPS	AEA
55	1	1	What are the barriers and challenges of implementing facility-based Kangaroo Mother Care (KMC) in LMICs?	HPSR	0.987179	0.9375	0.949367	0.73913	0.85625	0.893885	0.892729	0.826488
43	2	2	How can transport and referral systems for preterm, low birth weight (LBW), small for gestational age (SGA) newborns be improved or maximized in LMICs?	HPSR	0.930556	0.907692	0.786765	0.719298	0.9375	0.856362	0.854955	0.770914
64	3	3	Determine the effectiveness and cost-effectiveness of various strategies (e.g., CPAP, high flow oxygen, T-piece resuscitation etc.) for treating preterm infants with respiratory failure in health facilities in LMICs.	RIEI	0.866667	0.955357	0.845455	0.681818	0.892857	0.848431	0.847179	0.777068
79	4	4	How does the presence of skilled birth and neonatal care attendants influence survival outcomes for babies?	HPSR	0.871622	0.902778	0.873134	0.710938	0.866667	0.845028	0.843528	0.751286
42	5	5	How can referral network and systems be strengthened for timely referral of women experiencing obstetric emergencies (including preterm labour) from rural/primary care to higher care level facilities in LMICs?	HPSR	0.883117	0.89726	0.79054	0.702899	0.95	0.844763	0.842542	0.752838
56	6	6	Assess the effectiveness of community-based Kangaroo Mother Care (KMC) in reducing neonatal mortality of clinically stable preterm and low birth weight (LBW) infants?	HPSR	0.888889	0.913044	0.882353	0.669492	0.833333	0.837422	0.835963	0.759079
75	7	7	How to promote early initiation and exclusive breast feeding of preterm, low birth weight (LBW) and small for gestational age (SGA) infants in LMICs?	RIEI	0.861538	0.918033	0.896825	0.7	0.801587	0.835597	0.835125	0.757065
51	8	9	Explore barriers and facilitators to antenatal steroid use in public health facilities in LMICs.	HPSR	0.927632	0.878378	0.921053	0.68254	0.730769	0.828074	0.827816	0.740675
90	9	8	What are barriers and challenges to improving existing skin-to-skin practice in LMICs?	HPSR	0.96988	0.898734	0.944444	0.571429	0.75625	0.828147	0.825596	0.761543
36	10	10	Develop effective strategies to improve post discharge follow-up of preterm, low birth weight (LBW) and small for gestational age (SGA) infants in LMICs.	RDNI	0.91358	0.853333	0.814103	0.651515	0.895062	0.825519	0.822519	0.721282
60	11	11	How can acceptability and compliance of Kangaroo Mother Care be increased in LMICs?	RIEI	0.883562	0.865672	0.858209	0.658333	0.828571	0.818869	0.816861	0.711799
39	12	13	Understand the epidemiology of nosocomial infections in newborn nurseries or specialised care newborn units (SCANU) in LMICs.	EPI	0.915385	0.873016	0.901515	0.657895	0.692308	0.808024	0.808292	0.73092
31	13	14	What intervention packages can be developed to manage premature and small infants with neonatal jaundice in LMICs?	RDNI	0.890625	0.891667	0.85	0.66	0.741667	0.806792	0.807107	0.712941
61	14	12	What are the clinical outcomes of preterm newborns discharged to continue Kangaroo Mother Care (KMC) at home?	EPI	0.942029	0.806452	0.880597	0.589286	0.838461	0.811365	0.806786	0.739377
48	15	16	Evaluate the use of digital technologies (e.g., mobile phone etc.) to improve follow-up of preterm babies after discharge from health facilities.	RIEI	0.931507	0.809859	0.854167	0.617188	0.819444	0.806433	0.803112	0.719852
59	16	15	Can providing proper training to community health workers ensure community continuation of Kangaroo Mother Care (KMC) through domiciliary follow-up?	RIEI	0.941176	0.879032	0.843284	0.518868	0.850746	0.806621	0.802354	0.758966
29	17	17	What is the prevalence and cause of neonatal sepsis in preterm, low birth weight (LBW) and small for gestational age (SGA) infants in LMICs?	EPI	0.921687	0.818182	0.8375	0.611111	0.839744	0.805645	0.802175	0.705255
94	18	18	Evaluate interventions to screen women at risk of preterm birth (PTB) during ANC (e.g., anemia, preeclampsia, NCDs, malnutrition) and improve maternal and newborn outcomes in LMICs.	HPSR	0.898649	0.84507	0.854167	0.585938	0.831081	0.802981	0.799449	0.703069
53	19	19	Assess the effect of Early Childhood Development (ECD) interventions (e.g., early infant stimulation/parenting interventions) on health and developmental outcomes of preterm newborn.	EPI	0.898649	0.873239	0.795775	0.603175	0.8125	0.796667	0.795082	0.716775
50	20	20	Evaluate the effectiveness and cost-effectiveness of quality improvement (QI) activities in improving care of preterm babies at health facilities in LMICs.	HPSR	0.875	0.80303	0.795455	0.669643	0.828358	0.794297	0.792305	0.663573
62	21	21	How can we provide safe and effective phototherapy for premature neonates in LMICs?	RIEI	0.884615	0.880435	0.815217	0.571429	0.811111	0.792562	0.790303	0.693276
57	22	22	Can the Kangaroo Mother Care (KMC) guidance for pre-term/LBW babies be simplified to improve adherence at home?	RIEI	0.866667	0.807143	0.840278	0.616667	0.807143	0.787579	0.784558	0.689309
28	23	25	What are barriers of doing retinopathy of prematurity (ROP) screening for all eligible preterm babies in LMICs?	HPSR	0.969697	0.887931	0.719697	0.603448	0.722222	0.780599	0.782228	0.680382
17	24	23	What are the specific causes of perinatal death across the preterm birth (PTB) gestational age ranges in LMICs?	EPI	0.918605	0.772152	0.82	0.588235	0.833333	0.786465	0.782216	0.691897
6	25	24	What is the effect of nutritional status (e.g., underweight, overweight and obesity, micronutrient deficiency etc.) on low birth weight (LBW), small for gestational age (SGA) and preterm births (PTB) in LMICs?	EPI	0.911111	0.778409	0.786517	0.602564	0.838889	0.783498	0.77994	0.672998
27	26	26	Evaluate the effectiveness and cost effectiveness of nutritional interventions in improving nutritional status of preterm infants in LMICs.	EPI	0.835443	0.824324	0.743421	0.607143	0.88961	0.779988	0.77676	0.68404
5	27	27	What is the effect of maternal infections (e.g., Urinary tract infections, malaria, HIV, bacterial vaginosis etc.) during pregnancy on low birth weight (LBW), small for gestational age (SGA) and preterm births (PTB) in LMICs?	EPI	0.946429	0.75	0.820988	0.555556	0.77381	0.769356	0.765407	0.657916
49	28	28	Development and implementation of national policy on Special Care Newborn Units (SCANU) to manage small and premature newborns at referral facilities.	HPSR	0.726667	0.871429	0.739437	0.596774	0.886667	0.764194	0.761548	0.694697
58	29	29	Assess the impact of quality improvement initiatives in improving Kangaroo Mother Care (KMC) counseling.	HPSR	0.833333	0.804688	0.850746	0.567308	0.757143	0.762644	0.759568	0.685701
63	30	30	Develop and validate simple guidelines for nurse-led use of CPAP in infants.	RIEI	0.737288	0.797872	0.877551	0.619048	0.76	0.758352	0.755464	0.681482
92	31	31	Test and integrate standardised indicators on nutritional status, health and developmental outcomes to follow up for "Thrive" in preterm (PTB), low birth weight (LBW) or small for gestational age (SGA) babies in LMICs.	HPSR	0.846154	0.773973	0.753333	0.524193	0.852113	0.749953	0.745129	0.643433
69	32	32	What is the best strategy to increase the use of antenatal magnesium sulphate prior to very preterm birth (PTB) for fatal neuroprotection in LMICs?	RIEI	0.878788	0.833333	0.783582	0.508621	0.725807	0.746026	0.744077	0.673303
41	33	36	Investigating the optimal management of preterm premature rupture of membrane (pPROM) across all gestations in LMICs.	RIEI	0.8	0.852941	0.80597	0.584615	0.671642	0.743034	0.743343	0.648385
30	34	34	Can lactoferrin improve child survival by preventing neonatal sepsis in low birth weight (LBW) infants in LMICs?	EPI	0.975807	0.8	0.731482	0.488889	0.72807	0.744849	0.74283	0.678077
66	35	37	Develop approaches to improve access to and use of postnatal surfactant and CPAP for neonates born small and preterm.	RIEI	0.822581	0.847458	0.729508	0.622641	0.683333	0.741104	0.742823	0.621289
40	36	41	What are the barriers and most feasible ways to reduce nosocomial infection (in SCANU/Newborn units/NICU etc.) in LMICs?	HPSR	0.859375	0.783333	0.803279	0.653846	0.595238	0.739014	0.740962	0.614999
83	37	35	What are the health system level facilitators and barriers for access to good health care for mothers in preterm labour or who are at risk of preterm labor?	HPSR	0.913044	0.710145	0.764286	0.566667	0.767123	0.744253	0.740708	0.660857
23	38	33	Develop and test strategies for improving the accuracy of gestational age assessment in LMICs.	RDNI	0.826667	0.808219	0.838028	0.456896	0.797297	0.745422	0.739931	0.662825
44	39	38	How can use of evidence-based interventions during antenatal care visits be scaled up in primary and secondary level facilities to reduce preterm birth (PTB) in LMICs?	HPSR	0.804054	0.753521	0.729167	0.570312	0.842466	0.739904	0.735982	0.645903
77	40	40	Assess the feasibility and effectiveness of integrated family-centered care for hospitalised small and sick newborns in LMICs.	HPSR	0.883333	0.8	0.811321	0.466667	0.735849	0.739434	0.735647	0.669684
80	41	39	How can clinical support and supervision of community health workers in the management of small and sick newborns be improved in LMICs?	HPSR	0.818182	0.78169	0.739437	0.5	0.86	0.739862	0.734762	0.624128
86	42	42	How can access to sexual, reproductive and maternal health be improved for populations at high risk of preterm births (e.g., adolescents) in LMICs?	HPSR	0.833333	0.763513	0.717949	0.529851	0.833333	0.735596	0.731545	0.632525
10	43	45	What is the effect of antepartum complications in the current pregnancy (e.g., multiple gestation, cervical incompetence, preeclampsia, eclampsia, hypertension, diabetes etc.) on low birth weight (LBW), small for gestational age (SGA) and preterm births (PTB) in LMICs?	EPI	0.897436	0.685714	0.797297	0.57377	0.712329	0.733309	0.730089	0.6193
67	44	44	Assess the effect of integrated and concurrent delivery of interventions (health, hygiene, nutrition, psychosocial support) delivered during pre-conception and pregnancy on prevention of preterm births (PTB) in LMICs.	HPSR	0.761538	0.754386	0.715517	0.572917	0.866667	0.734205	0.729992	0.616927
12	45	43	What is the impact of nutritional supplementations (e.g., OMEGA 3, amino acid, nitrates, iron etc.) during pregnancy on low birth weight (LBW), small for gestational age (SGA) and preterm births (PTB) in LMICs?	EPI	0.89375	0.727848	0.727273	0.5	0.822785	0.734331	0.729349	0.66143
16	46	48	What is the prevalence, determinants, and consequences of indicated (physician initiated) premature delivery in LMICs?	EPI	0.87013	0.773333	0.777778	0.596774	0.623077	0.728218	0.728863	0.622268
65	47	47	Development of low-cost, easy-to-use devices to provide NCPAP to preterm neonates.	RDNI	0.766667	0.785714	0.77451	0.583333	0.736364	0.729317	0.727587	0.640974
25	48	46	What are the short- and long-term health and developmental outcomes of babies born preterm, low birth weight (LBW) or small for gestational age (SGA) in LMICs?	EPI	0.951389	0.717391	0.725352	0.491667	0.770833	0.731326	0.727174	0.616686
52	49	50	Explore optimal dosage and mechanism of action of antenatal steroids to improve newborn survival in LMICs.	RIEI	0.828947	0.785714	0.816901	0.523438	0.683099	0.72762	0.725446	0.642127
33	50	49	What are the community level practices regarding prevention and management of preterm births (PTB) in LMICs?	EPI	0.858974	0.655405	0.785714	0.530303	0.809859	0.728051	0.721761	0.616989
35	51	51	How can care for preterm and low birth weight (LBW) newborns in remote community settings be improved?	HPSR	0.767857	0.71875	0.648148	0.570312	0.919753	0.724964	0.720003	0.617491
78	52	53	Does simulation-based teaching of inter professionals improve early outcomes of preterm babies?	RIEI	0.857143	0.729167	0.717391	0.581818	0.710145	0.719133	0.717879	0.559224
26	53	52	What are the determinants of postnatal growth of preterm newborns in LMICs?	EPI	0.848485	0.732143	0.723214	0.44186	0.860656	0.721272	0.714632	0.625832
84	54	54	What is the effect of conditional cash transfer programmes carried out in LMICs on low birth weight (LBW), small for gestational age (SGA) and preterm birth (PTB) outcomes?	HPSR	0.8125	0.72807	0.68254	0.592593	0.766129	0.716366	0.714583	0.597544
1	55	55	What is the effect of socioeconomic and demographic risk factors (e.g. maternal age etc.) on low birth weight (LBW), small for gestational age (SGA) and preterm births (PTB) in LMICs?	EPI	0.924528	0.626263	0.735	0.464647	0.79703	0.709493	0.702677	0.613476
21	56	56	What are the barriers and enablers of improved accuracy of gestational age assessment in LMICs?	HPSR	0.839506	0.782051	0.765432	0.423611	0.720779	0.706276	0.702358	0.603734
54	57	58	Determining the value of umbilical artery Doppler ultrasound in LMICs to prevent stillbirths (SB) and improve other neonatal outcomes including preterm births (PTB) in LMICs.	RIEI	0.878378	0.723077	0.680328	0.5	0.717742	0.699905	0.697581	0.584999
34	58	57	How to train and equip community health workers to date pregnancies and identify women at risk of preterm labour in LMICs?	HPSR	0.783784	0.684932	0.71831	0.484849	0.842466	0.702868	0.696504	0.637267
88	59	59	Evaluate the impact of interventions that reduce exposure to smoking, alcohol and illicit substance use on preterm birth (PTB) outcomes in LMICs.	EPI	0.839744	0.753623	0.772727	0.452381	0.664286	0.696552	0.693668	0.626654
14	60	60	Determine the true burden (prevalence/incidence) of low birth weight (LBW), small for gestational age (SGA), premature rupture of membrane (PROM) and preterm births (PTB) using reliable methods in LMICs.	EPI	0.901316	0.664286	0.690141	0.5	0.722222	0.695593	0.692093	0.579148
32	61	61	How can evidenced social and community support mechanisms for management of preterm infants in LMICs be designed and implemented?	HPSR	0.673913	0.661765	0.666667	0.553571	0.869565	0.685096	0.679526	0.566685
71	62	62	Develop cost-effective digital tools/technologies to assist health care providers and caregivers in the management of preterm babies.	RDNI	0.789855	0.701613	0.713115	0.435185	0.769231	0.6818	0.676431	0.579961
4	63	63	What is the effect of maternal hazardous substance use (e.g., alcohol, tobacco and illicit substances) on low birth weight (LBW), small for gestational age (SGA) and preterm births (PTB) in LMICs?	EPI	0.840909	0.627907	0.719101	0.45	0.752809	0.678145	0.672108	0.569562
3	64	66	What is the effect of maternal mental health disorders (e.g., depression, anxiety, stress etc.) on low birth weight (LBW), small for gestational age (SGA) and preterm births (PTB) in LMICs?	EPI	0.9	0.693548	0.626316	0.468354	0.675258	0.672695	0.670987	0.577308
46	65	65	Implement and evaluate social and behavior change communication (SBCC) approaches in promoting care-seeking for pregnant women and/or sick preterm newborns?	HPSR	0.703125	0.632812	0.754237	0.490196	0.79661	0.675396	0.668559	0.554293
73	66	64	Developing guidance for interventions and indicators of respectful care for small and sick preterm newborns in LMICs.	HPSR	0.684615	0.711864	0.779661	0.408163	0.793651	0.675591	0.668383	0.581289
2	67	67	What is the effect of obstetric complications during previous pregnancy (e.g., previous preterm birth or mid-trimester birth, short inter-pregnancy interval, previous cervical surgery, unsafe abortion etc.) on low birth weight (LBW), small for gestational age (SGA) and preterm births (PTB) in LMICs?	EPI	0.91573	0.594445	0.72043	0.421053	0.695402	0.669412	0.663564	0.570026
37	68	68	Develop low-cost, point of care and easily implementable technique to predict preterm birth (PTB) with highest possible accuracy in LMICs.	RDNI	0.744048	0.664557	0.623377	0.520833	0.780488	0.66666	0.663072	0.556275
47	69	69	Assess the awareness and educational needs of pregnant women, family, community members and health care providers regarding prematurity and its complications.	EPI	0.861538	0.596774	0.75	0.43	0.691667	0.665996	0.659924	0.6156
68	70	70	Can community-based participatory learning and action group interventions prevent preterm birth (PTB)?	HPSR	0.856164	0.606061	0.76087	0.37	0.704545	0.659528	0.652194	0.581731
85	71	71	Determine the effectiveness of aspirin prophylaxis for the prevention of preterm birth (PTB) in LMICs?	EPI	0.885714	0.669811	0.792308	0.333333	0.602941	0.656821	0.65157	0.642091
81	72	73	What is the effectiveness of cervical pessary in the prevention of preterm birth (PTB)?	EPI	0.9	0.681818	0.745902	0.367924	0.572581	0.653645	0.650447	0.581466
45	73	72	What models of continuity of care and of carer can contribute to reducing low birth weight (LBW), small for gestational age (SGA) and preterm birth (PTB) in LMIC settings?	HPSR	0.692771	0.6875	0.678082	0.44697	0.766667	0.654398	0.649403	0.538376
38	74	74	Identify low cost and effective biomarkers to predict preterm birth (PTB) or small for gestational age (SGA) in LMICs.	RDNI	0.778571	0.635593	0.630769	0.465517	0.735294	0.649149	0.645002	0.550547
87	75	75	Evaluate the feasibility and effectiveness of policies and guidelines regarding the prevention and management preterm birth (PTB) in LMICs.	HPSR	0.645833	0.669118	0.680556	0.555556	0.661972	0.642607	0.641112	0.539593
7	76	76	What is the effect of lifestyle related factors (e.g., exercise, workload etc.) on low birth weight (LBW), small for gestational age (SGA) and preterm births (PTB) in LMICs?	EPI	0.867816	0.605882	0.655172	0.453333	0.627907	0.642022	0.639102	0.549744
74	77	78	Investigating breast milk and gut health among preterm, low birth weight (LBW) and small for gestational age (SGA) infants in LMICs.	EPI	0.659091	0.71875	0.742424	0.443396	0.630769	0.638886	0.636125	0.543434
93	78	77	Test and integrate service delivery indicators related to preterm birth (PTB) into routine data collection systems for national programme improvement and accountability.	HPSR	0.77027	0.637097	0.6875	0.37963	0.731884	0.641276	0.634986	0.558182
76	79	79	Does prophylaxis antibiotics improve failure to thrive among preterm infants in the first 6 months of life?	EPI	0.756757	0.635593	0.685484	0.438597	0.671875	0.637661	0.633539	0.564025
82	80	80	What are the facilitators/barriers to implementation of primary, secondary or tertiary interventions to prevent preterm birth (PTB) and its related complications?	HPSR	0.681818	0.640845	0.641892	0.523077	0.673333	0.632193	0.630048	0.538214
11	81	81	What is the effect of measles and rubella vaccination before conception on pregnancy outcome including low birth weight (LBW), small for gestational age (SGA) and preterm births (PTB) in LMICs?	EPI	0.731884	0.630769	0.786765	0.322034	0.684615	0.631213	0.623362	0.608493
95	82	82	What is the value of preconception counseling in reducing preterm birth (PTB) and related adverse outcomes?	EPI	0.8375	0.65942	0.661765	0.379032	0.591549	0.625853	0.623182	0.562062
22	83	83	What is the value of routine fetal ultrasound in the third trimester to identify small for gestational age (SGA) babies at risk of perinatal death in LMICs?	RIEI	0.870787	0.642857	0.552941	0.380282	0.666667	0.622707	0.619846	0.586728
70	84	84	Assess the effectiveness of different tocolytics on the prevention of preterm delivery and newborn outcomes in LMICs.	EPI	0.804054	0.605634	0.683099	0.430769	0.570423	0.618796	0.616169	0.510704
72	85	85	How can we use artificial intelligence or machine learning capabilities to personalize preventative efforts for preterm birth (PTB) and its related outcomes?	RDNI	0.781818	0.666667	0.622641	0.45	0.555556	0.615336	0.615162	0.554162
91	86	87	Develop and test approaches to prevent or reduce the risk of gestational diabetes and thereby reducing the risk of small for gestational age (SGA) and preterm birth (PTB) outcomes.	RDNI	0.717391	0.597015	0.671642	0.435484	0.531746	0.590656	0.588782	0.525403
19	87	86	Does vaccination against lassa fever reduce the risk of preterm birth (PTB)?	EPI	0.833333	0.575758	0.72973	0.15	0.708333	0.599431	0.588255	0.691221
9	88	88	What is the effect of environmental risk factors (e.g., metals and metalloids; air pollutants; organic pollutants etc.) on low birth weight (LBW), small for gestational age (SGA) and preterm births (PTB) in LMICs?	EPI	0.788462	0.478571	0.611111	0.370968	0.68	0.585822	0.578877	0.541662
20	89	89	What is the effect of maternal influenza vaccination on low birth weight (LBW), small for gestational age (SGA) and preterm births (PTB) in LMICs?	EPI	0.869565	0.563492	0.685714	0.27193	0.467213	0.571583	0.567722	0.601712
89	90	90	What is the impact of task shifting and task sharing of service providers in prevention and management of low birth weight (LBW), small for gestational age (SGA) and preterm births (PTB) in LMICs?	HPSR	0.546875	0.589286	0.546296	0.416667	0.635593	0.546943	0.544078	0.498657
24	91	91	What are the socio-economic outcomes of low birth weight (LBW), small for gestational age (SGA) and preterm births (PTB) in LMICs?	EPI	0.675325	0.506757	0.479452	0.3125	0.701299	0.535066	0.528883	0.495046
15	92	93	What is the effect of assisted conception on low birth weight (LBW), small for gestational age (SGA) and preterm births (PTB) in LMICs?	EPI	0.857143	0.632812	0.587302	0.271186	0.246269	0.518942	0.522004	0.599951
8	93	94	What is the effect of genealogical risk factors (e.g., consanguinity marriage, chromosomal anomaly etc.) on low birth weight (LBW), small for gestational age (SGA) and preterm births (PTB) in LMICs?	EPI	0.776316	0.514286	0.567568	0.316667	0.413333	0.517634	0.516305	0.497287
18	94	92	Does lassa fever cause preterm birth (PTB)?	EPI	0.766667	0.5	0.484375	0.2	0.657143	0.521637	0.514402	0.604042
13	95	95	What is the association between abdominal trauma or injury and risk of preterm birth (PTB) in LMIC?	EPI	0.642857	0.377049	0.376923	0.148148	0.346774	0.37835	0.375748	0.566244
RPS- Reserch Priority Score; IRPS- Intermediate Research Priority Score; AEA- Average expert agreement; EPI - Epidemiological research; HPSR-Health Policy and Systems Research; RDNI- Research to develop new interventions; RIEI- Research to improve existing interventions.

## Sheet: Table S5 International HIC
Table S5: Research questions ranked by International scorers from High Income Countries (HIC) (n=32) with intermediate research priority scores (IRPS) for each criterion, weighted and unweighted research priority scores (RPS), and average expert agreement (AEA)
ID	Rank Weighted	Rank Unweighted	Research Questions	Domain	Answerability IRPS	Effectiveness IRPS	Deliverability IRPS	Burden IRPS	Equity IRPS	Unweighted RPS	Weighted RPS	AEA
55	1	1	What are the barriers and challenges of implementing facility-based Kangaroo Mother Care (KMC) in LMICs?	HPSR	0.978723	0.90625	0.914894	0.755556	0.822917	0.875668	0.875403	0.785833
75	2	3	How to promote early initiation and exclusive breast feeding of preterm, low birth weight (LBW) and small for gestational age (SGA) infants in LMICs?	RIEI	0.828571	0.9375	0.893939	0.706897	0.794118	0.832205	0.832319	0.764108
43	3	2	How can transport and referral systems for preterm, low birth weight (LBW), small for gestational age (SGA) newborns be improved or maximized in LMICs?	HPSR	0.935897	0.871429	0.716216	0.727273	0.910256	0.832214	0.831875	0.760956
64	4	4	Determine the effectiveness and cost-effectiveness of various strategies (e.g., CPAP, high flow oxygen, T-piece resuscitation etc.) for treating preterm infants with respiratory failure in health facilities in LMICs.	RIEI	0.825	0.958333	0.823529	0.65625	0.842105	0.821044	0.820682	0.751142
79	5	5	How does the presence of skilled birth and neonatal care attendants influence survival outcomes for babies?	HPSR	0.857143	0.871795	0.819444	0.725	0.821429	0.818962	0.818817	0.700161
42	6	6	How can referral network and systems be strengthened for timely referral of women experiencing obstetric emergencies (including preterm labour) from rural/primary care to higher care level facilities in LMICs?	HPSR	0.865854	0.858974	0.692308	0.710526	0.939024	0.813337	0.812177	0.765013
36	7	7	Develop effective strategies to improve post discharge follow-up of preterm, low birth weight (LBW) and small for gestational age (SGA) infants in LMICs.	RDNI	0.922222	0.825	0.714286	0.615385	0.911111	0.797601	0.794615	0.6979
51	8	9	Explore barriers and facilitators to antenatal steroid use in public health facilities in LMICs.	HPSR	0.953488	0.792683	0.860465	0.694444	0.654762	0.791169	0.792084	0.683206
90	9	8	What are barriers and challenges to improving existing skin-to-skin practice in LMICs?	HPSR	0.95	0.854167	0.90625	0.554348	0.693878	0.791728	0.789905	0.720441
60	10	10	How can acceptability and compliance of Kangaroo Mother Care be increased in LMICs?	RIEI	0.852273	0.842105	0.789474	0.666667	0.775	0.785104	0.784834	0.658278
39	11	12	Understand the epidemiology of nosocomial infections in newborn nurseries or specialised care newborn units (SCANU) in LMICs.	EPI	0.914286	0.861111	0.875	0.65625	0.569444	0.775218	0.778088	0.675455
61	12	11	What are the clinical outcomes of preterm newborns discharged to continue Kangaroo Mother Care (KMC) at home?	EPI	0.923077	0.736111	0.851351	0.569444	0.805556	0.777108	0.772068	0.713248
56	13	13	Assess the effectiveness of community-based Kangaroo Mother Care (KMC) in reducing neonatal mortality of clinically stable preterm and low birth weight (LBW) infants?	HPSR	0.846154	0.868421	0.819444	0.606061	0.720588	0.772134	0.771953	0.683256
6	14	14	What is the effect of nutritional status (e.g., underweight, overweight and obesity, micronutrient deficiency etc.) on low birth weight (LBW), small for gestational age (SGA) and preterm births (PTB) in LMICs?	EPI	0.888889	0.783019	0.759259	0.583333	0.842593	0.771419	0.767895	0.675408
28	15	18	What are barriers of doing retinopathy of prematurity (ROP) screening for all eligible preterm babies in LMICs?	HPSR	0.987179	0.9	0.666667	0.588235	0.680556	0.764527	0.767703	0.67059
27	16	16	Evaluate the effectiveness and cost effectiveness of nutritional interventions in improving nutritional status of preterm infants in LMICs.	EPI	0.815217	0.785714	0.733333	0.641026	0.858696	0.766797	0.764223	0.661136
94	17	15	Evaluate interventions to screen women at risk of preterm birth (PTB) during ANC (e.g., anemia, preeclampsia, NCDs, malnutrition) and improve maternal and newborn outcomes in LMICs.	HPSR	0.888889	0.817073	0.809524	0.535714	0.784091	0.767058	0.763775	0.655678
57	18	17	Can the Kangaroo Mother Care (KMC) guidance for pre-term/LBW babies be simplified to improve adherence at home?	RIEI	0.846154	0.805556	0.819444	0.597222	0.757143	0.765104	0.762997	0.662277
77	19	19	Assess the feasibility and effectiveness of integrated family-centered care for hospitalised small and sick newborns in LMICs.	HPSR	0.939394	0.807692	0.759259	0.574074	0.706897	0.757463	0.756978	0.667609
65	20	20	Development of low-cost, easy-to-use devices to provide NCPAP to preterm neonates.	RDNI	0.821429	0.810811	0.820513	0.621212	0.7125	0.757293	0.756518	0.657409
67	21	21	Assess the effect of integrated and concurrent delivery of interventions (health, hygiene, nutrition, psychosocial support) delivered during pre-conception and pregnancy on prevention of preterm births (PTB) in LMICs.	HPSR	0.821429	0.75	0.689189	0.651515	0.847222	0.751871	0.749732	0.6442
31	22	24	What intervention packages can be developed to manage premature and small infants with neonatal jaundice in LMICs?	RDNI	0.814286	0.883333	0.766667	0.634615	0.633333	0.746447	0.749432	0.656667
59	23	22	Can providing proper training to community health workers ensure community continuation of Kangaroo Mother Care (KMC) through domiciliary follow-up?	RIEI	0.910256	0.8	0.743243	0.469697	0.824324	0.749504	0.744988	0.700233
62	24	25	How can we provide safe and effective phototherapy for premature neonates in LMICs?	RIEI	0.823529	0.862069	0.785714	0.520833	0.733333	0.745096	0.743576	0.653855
17	25	23	What are the specific causes of perinatal death across the preterm birth (PTB) gestational age ranges in LMICs?	EPI	0.914634	0.691176	0.75	0.542857	0.847222	0.749178	0.74352	0.630649
92	26	26	Test and integrate standardised indicators on nutritional status, health and developmental outcomes to follow up for "Thrive" in preterm (PTB), low birth weight (LBW) or small for gestational age (SGA) babies in LMICs.	HPSR	0.791667	0.755556	0.695652	0.641026	0.825581	0.741896	0.739977	0.63043
40	27	30	What are the barriers and most feasible ways to reduce nosocomial infection (in SCANU/Newborn units/NICU etc.) in LMICs?	HPSR	0.880952	0.77027	0.776316	0.680556	0.559524	0.733523	0.73682	0.626629
50	28	28	Evaluate the effectiveness and cost-effectiveness of quality improvement (QI) activities in improving care of preterm babies at health facilities in LMICs.	HPSR	0.815789	0.736111	0.75	0.611111	0.77027	0.736656	0.734292	0.626107
29	29	29	What is the prevalence and cause of neonatal sepsis in preterm, low birth weight (LBW) and small for gestational age (SGA) infants in LMICs?	EPI	0.9	0.715909	0.772727	0.552632	0.738095	0.735873	0.732635	0.644573
53	30	31	Assess the effect of Early Childhood Development (ECD) interventions (e.g., early infant stimulation/parenting interventions) on health and developmental outcomes of preterm newborn.	EPI	0.87234	0.811111	0.704545	0.555556	0.717391	0.732189	0.731918	0.645
5	31	27	What is the effect of maternal infections (e.g., Urinary tract infections, malaria, HIV, bacterial vaginosis etc.) during pregnancy on low birth weight (LBW), small for gestational age (SGA) and preterm births (PTB) in LMICs?	EPI	0.941176	0.677083	0.791667	0.510204	0.764706	0.736967	0.731633	0.642042
84	32	32	What is the effect of conditional cash transfer programmes carried out in LMICs on low birth weight (LBW), small for gestational age (SGA) and preterm birth (PTB) outcomes?	HPSR	0.833333	0.761905	0.630952	0.615385	0.813953	0.731106	0.730059	0.635995
78	33	33	Does simulation-based teaching of inter professionals improve early outcomes of preterm babies?	RIEI	0.897727	0.72619	0.705128	0.636364	0.666667	0.726415	0.727116	0.601867
52	34	34	Explore optimal dosage and mechanism of action of antenatal steroids to improve newborn survival in LMICs.	RIEI	0.822222	0.77027	0.833333	0.615385	0.589744	0.726191	0.72692	0.612575
80	35	35	How can clinical support and supervision of community health workers in the management of small and sick newborns be improved in LMICs?	HPSR	0.8	0.756757	0.671429	0.528571	0.865854	0.724522	0.720294	0.616578
48	36	38	Evaluate the use of digital technologies (e.g., mobile phone etc.) to improve follow-up of preterm babies after discharge from health facilities.	RIEI	0.9	0.697368	0.75	0.552632	0.705128	0.721026	0.718456	0.64011
30	37	37	Can lactoferrin improve child survival by preventing neonatal sepsis in low birth weight (LBW) infants in LMICs?	EPI	1	0.775862	0.722222	0.383333	0.730769	0.722437	0.718364	0.669107
41	38	39	Investigating the optimal management of preterm premature rupture of membrane (pPROM) across all gestations in LMICs.	RIEI	0.804878	0.846154	0.783784	0.578947	0.564103	0.715573	0.718143	0.628144
63	39	36	Develop and validate simple guidelines for nurse-led use of CPAP in infants.	RIEI	0.710526	0.733333	0.854839	0.55	0.765625	0.722865	0.717921	0.659122
86	40	41	How can access to sexual, reproductive and maternal health be improved for populations at high risk of preterm births (e.g., adolescents) in LMICs?	HPSR	0.833333	0.75641	0.653846	0.513513	0.792683	0.709957	0.707226	0.660378
10	41	40	What is the effect of antepartum complications in the current pregnancy (e.g., multiple gestation, cervical incompetence, preeclampsia, eclampsia, hypertension, diabetes etc.) on low birth weight (LBW), small for gestational age (SGA) and preterm births (PTB) in LMICs?	EPI	0.833333	0.628571	0.807692	0.588235	0.697368	0.71104	0.707176	0.600943
66	42	45	Develop approaches to improve access to and use of postnatal surfactant and CPAP for neonates born small and preterm.	RIEI	0.794872	0.791667	0.648649	0.597222	0.680556	0.702593	0.704109	0.617949
58	43	44	Assess the impact of quality improvement initiatives in improving Kangaroo Mother Care (KMC) counseling.	HPSR	0.797619	0.757143	0.783784	0.545455	0.638889	0.704578	0.7036	0.635187
12	44	43	What is the impact of nutritional supplementations (e.g., OMEGA 3, amino acid, nitrates, iron etc.) during pregnancy on low birth weight (LBW), small for gestational age (SGA) and preterm births (PTB) in LMICs?	EPI	0.878049	0.6375	0.684211	0.473684	0.85	0.704689	0.6978	0.609829
1	45	42	What is the effect of socioeconomic and demographic risk factors (e.g. maternal age etc.) on low birth weight (LBW), small for gestational age (SGA) and preterm births (PTB) in LMICs?	EPI	0.953125	0.568966	0.790323	0.420635	0.801587	0.706927	0.697595	0.642381
69	46	46	What is the best strategy to increase the use of antenatal magnesium sulphate prior to very preterm birth (PTB) for fatal neuroprotection in LMICs?	RIEI	0.858974	0.769231	0.7125	0.445946	0.685714	0.694473	0.692182	0.604618
35	47	47	How can care for preterm and low birth weight (LBW) newborns in remote community settings be improved?	HPSR	0.708333	0.681818	0.588889	0.615385	0.877778	0.694441	0.691205	0.623633
83	48	48	What are the health system level facilitators and barriers for access to good health care for mothers in preterm labour or who are at risk of preterm labor?	HPSR	0.897436	0.564103	0.6625	0.564103	0.75	0.687628	0.683353	0.683333
49	49	49	Development and implementation of national policy on Special Care Newborn Units (SCANU) to manage small and premature newborns at referral facilities.	HPSR	0.641026	0.757143	0.671429	0.541667	0.820513	0.686355	0.683047	0.607925
23	50	51	Develop and test strategies for improving the accuracy of gestational age assessment in LMICs.	RDNI	0.807692	0.763158	0.777778	0.393939	0.644737	0.677461	0.674039	0.587824
4	51	50	What is the effect of maternal hazardous substance use (e.g., alcohol, tobacco and illicit substances) on low birth weight (LBW), small for gestational age (SGA) and preterm births (PTB) in LMICs?	EPI	0.805556	0.617647	0.777778	0.5	0.694444	0.679085	0.674009	0.577663
26	52	52	What are the determinants of postnatal growth of preterm newborns in LMICs?	EPI	0.791667	0.716667	0.666667	0.366667	0.838235	0.67598	0.668994	0.616667
21	53	53	What are the barriers and enablers of improved accuracy of gestational age assessment in LMICs?	HPSR	0.845238	0.794872	0.714286	0.358974	0.615385	0.665751	0.663801	0.589866
16	54	59	What is the prevalence, determinants, and consequences of indicated (physician initiated) premature delivery in LMICs?	EPI	0.77381	0.74359	0.807692	0.575758	0.396552	0.65948	0.663262	0.589046
33	55	54	What are the community level practices regarding prevention and management of preterm births (PTB) in LMICs?	EPI	0.807692	0.569444	0.714286	0.486111	0.75	0.665507	0.659176	0.668337
14	56	58	Determine the true burden (prevalence/incidence) of low birth weight (LBW), small for gestational age (SGA), premature rupture of membrane (PROM) and preterm births (PTB) using reliable methods in LMICs.	EPI	0.895349	0.646341	0.625	0.47561	0.662791	0.661018	0.658905	0.554921
25	57	56	What are the short- and long-term health and developmental outcomes of babies born preterm, low birth weight (LBW) or small for gestational age (SGA) in LMICs?	EPI	0.905405	0.569444	0.657143	0.484849	0.692308	0.66183	0.657562	0.596426
2	58	55	What is the effect of obstetric complications during previous pregnancy (e.g., previous preterm birth or mid-trimester birth, short inter-pregnancy interval, previous cervical surgery, unsafe abortion etc.) on low birth weight (LBW), small for gestational age (SGA) and preterm births (PTB) in LMICs?	EPI	0.881818	0.537037	0.780702	0.43617	0.681818	0.663509	0.656339	0.564009
73	59	57	Developing guidance for interventions and indicators of respectful care for small and sick preterm newborns in LMICs.	HPSR	0.685714	0.671875	0.772727	0.454545	0.720588	0.66109	0.655548	0.535859
88	60	60	Evaluate the impact of interventions that reduce exposure to smoking, alcohol and illicit substance use on preterm birth (PTB) outcomes in LMICs.	EPI	0.845238	0.691176	0.742424	0.409091	0.6	0.657586	0.654657	0.573304
44	61	61	How can use of evidence-based interventions during antenatal care visits be scaled up in primary and secondary level facilities to reduce preterm birth (PTB) in LMICs?	HPSR	0.707317	0.653846	0.615385	0.486842	0.7875	0.650178	0.645767	0.54243
81	62	62	What is the effectiveness of cervical pessary in the prevention of preterm birth (PTB)?	EPI	0.9	0.607143	0.75	0.433333	0.546875	0.64747	0.644574	0.57
70	63	63	Assess the effectiveness of different tocolytics on the prevention of preterm delivery and newborn outcomes in LMICs.	EPI	0.875	0.634146	0.72093	0.463415	0.52381	0.64346	0.64235	0.540904
85	64	65	Determine the effectiveness of aspirin prophylaxis for the prevention of preterm birth (PTB) in LMICs?	EPI	0.924242	0.625	0.8	0.354167	0.416667	0.624015	0.622034	0.652422
38	65	68	Identify low cost and effective biomarkers to predict preterm birth (PTB) or small for gestational age (SGA) in LMICs.	RDNI	0.743243	0.578125	0.53125	0.530303	0.728571	0.622298	0.619754	0.611476
93	66	66	Test and integrate service delivery indicators related to preterm birth (PTB) into routine data collection systems for national programme improvement and accountability.	HPSR	0.75	0.618421	0.653846	0.423077	0.674419	0.623953	0.619669	0.56967
87	67	70	Evaluate the feasibility and effectiveness of policies and guidelines regarding the prevention and management preterm birth (PTB) in LMICs.	HPSR	0.651163	0.615385	0.666667	0.547619	0.621951	0.620557	0.619036	0.560757
71	68	67	Develop cost-effective digital tools/technologies to assist health care providers and caregivers in the management of preterm babies.	RDNI	0.714286	0.638889	0.642857	0.4	0.717949	0.622796	0.617704	0.553297
34	69	69	How to train and equip community health workers to date pregnancies and identify women at risk of preterm labour in LMICs?	HPSR	0.710526	0.592105	0.6	0.458333	0.75	0.622193	0.617248	0.565773
11	70	64	What is the effect of measles and rubella vaccination before conception on pregnancy outcome including low birth weight (LBW), small for gestational age (SGA) and preterm births (PTB) in LMICs?	EPI	0.820513	0.571429	0.782051	0.234375	0.722222	0.626118	0.615249	0.653271
37	71	71	Develop low-cost, point of care and easily implementable technique to predict preterm birth (PTB) with highest possible accuracy in LMICs.	RDNI	0.711111	0.581395	0.585366	0.535714	0.670455	0.616808	0.614771	0.59707
3	72	73	What is the effect of maternal mental health disorders (e.g., depression, anxiety, stress etc.) on low birth weight (LBW), small for gestational age (SGA) and preterm births (PTB) in LMICs?	EPI	0.839286	0.63	0.584906	0.446808	0.575472	0.615294	0.614662	0.565919
47	73	72	Assess the awareness and educational needs of pregnant women, family, community members and health care providers regarding prematurity and its complications.	EPI	0.9	0.5	0.677419	0.388889	0.612903	0.615842	0.610115	0.665522
45	74	75	What models of continuity of care and of carer can contribute to reducing low birth weight (LBW), small for gestational age (SGA) and preterm birth (PTB) in LMIC settings?	HPSR	0.719512	0.642857	0.573529	0.416667	0.697368	0.609987	0.606628	0.517527
54	75	76	Determining the value of umbilical artery Doppler ultrasound in LMICs to prevent stillbirths (SB) and improve other neonatal outcomes including preterm births (PTB) in LMICs.	RIEI	0.888889	0.548387	0.571429	0.444444	0.583333	0.607297	0.605362	0.607441
9	76	74	What is the effect of environmental risk factors (e.g., metals and metalloids; air pollutants; organic pollutants etc.) on low birth weight (LBW), small for gestational age (SGA) and preterm births (PTB) in LMICs?	EPI	0.797619	0.442857	0.644737	0.424242	0.74359	0.610609	0.602226	0.57886
95	77	79	What is the value of preconception counseling in reducing preterm birth (PTB) and related adverse outcomes?	EPI	0.829787	0.625	0.644737	0.378049	0.511905	0.597896	0.596455	0.578568
7	78	78	What is the effect of lifestyle related factors (e.g., exercise, workload etc.) on low birth weight (LBW), small for gestational age (SGA) and preterm births (PTB) in LMICs?	EPI	0.858696	0.457447	0.577778	0.488889	0.611111	0.598784	0.59539	0.570556
74	79	77	Investigating breast milk and gut health among preterm, low birth weight (LBW) and small for gestational age (SGA) infants in LMICs.	EPI	0.644737	0.614286	0.680556	0.430556	0.625	0.599027	0.595273	0.567988
76	80	80	Does prophylaxis antibiotics improve failure to thrive among preterm infants in the first 6 months of life?	EPI	0.712766	0.571429	0.680556	0.402778	0.608108	0.595127	0.590624	0.530645
72	81	82	How can we use artificial intelligence or machine learning capabilities to personalize preventative efforts for preterm birth (PTB) and its related outcomes?	RDNI	0.702703	0.642857	0.555556	0.484849	0.526316	0.582456	0.583884	0.587607
20	82	81	What is the effect of maternal influenza vaccination on low birth weight (LBW), small for gestational age (SGA) and preterm births (PTB) in LMICs?	EPI	0.969697	0.5	0.771429	0.314815	0.38	0.587188	0.583661	0.635859
32	83	83	How can evidenced social and community support mechanisms for management of preterm infants in LMICs be designed and implemented?	HPSR	0.522727	0.52439	0.535714	0.461539	0.833333	0.575541	0.568503	0.525226
46	84	84	Implement and evaluate social and behavior change communication (SBCC) approaches in promoting care-seeking for pregnant women and/or sick preterm newborns?	HPSR	0.625	0.53125	0.586207	0.416667	0.685185	0.568862	0.563583	0.551987
82	85	86	What are the facilitators/barriers to implementation of primary, secondary or tertiary interventions to prevent preterm birth (PTB) and its related complications?	HPSR	0.658537	0.528571	0.5	0.513158	0.6	0.560053	0.559293	0.591142
68	86	85	Can community-based participatory learning and action group interventions prevent preterm birth (PTB)?	HPSR	0.77027	0.455882	0.636364	0.384615	0.573529	0.564132	0.558788	0.519292
8	87	87	What is the effect of genealogical risk factors (e.g., consanguinity marriage, chromosomal anomaly etc.) on low birth weight (LBW), small for gestational age (SGA) and preterm births (PTB) in LMICs?	EPI	0.846939	0.523256	0.670213	0.294872	0.447917	0.556639	0.553063	0.555254
89	88	88	What is the impact of task shifting and task sharing of service providers in prevention and management of low birth weight (LBW), small for gestational age (SGA) and preterm births (PTB) in LMICs?	HPSR	0.560976	0.628571	0.515151	0.435897	0.628205	0.55376	0.552473	0.492774
91	89	89	Develop and test approaches to prevent or reduce the risk of gestational diabetes and thereby reducing the risk of small for gestational age (SGA) and preterm birth (PTB) outcomes.	RDNI	0.693182	0.52439	0.6375	0.487805	0.371795	0.542934	0.544368	0.553504
22	90	90	What is the value of routine fetal ultrasound in the third trimester to identify small for gestational age (SGA) babies at risk of perinatal death in LMICs?	RIEI	0.787234	0.488372	0.454545	0.321429	0.609756	0.532267	0.528255	0.568629
15	91	91	What is the effect of assisted conception on low birth weight (LBW), small for gestational age (SGA) and preterm births (PTB) in LMICs?	EPI	0.905405	0.557143	0.528571	0.3	0.263889	0.511002	0.513817	0.559441
24	92	92	What are the socio-economic outcomes of low birth weight (LBW), small for gestational age (SGA) and preterm births (PTB) in LMICs?	EPI	0.673913	0.444444	0.440476	0.333333	0.659091	0.510252	0.504765	0.494008
19	93	93	Does vaccination against lassa fever reduce the risk of preterm birth (PTB)?	EPI	0.774193	0.431818	0.634615	0.0238095	0.583333	0.489554	0.477629	0.68391
18	94	94	Does lassa fever cause preterm birth (PTB)?	EPI	0.775862	0.411765	0.375	0.0277778	0.547619	0.427605	0.419762	0.66328
13	95	95	What is the association between abdominal trauma or injury and risk of preterm birth (PTB) in LMIC?	EPI	0.618421	0.392857	0.465517	0.145833	0.293104	0.383147	0.38057	0.564815
RPS- Reserch Priority Score; IRPS- Intermediate Research Priority Score; AEA- Average expert agreement; EPI - Epidemiological research; HPSR-Health Policy and Systems Research; RDNI- Research to develop new interventions; RIEI- Research to improve existing interventions.

## Sheet: Table S6 International LMIC
Table S6: Research questions ranked by International scorers from Low and Middle- Income Countries (LMIC) (n=23) with intermediate research priority scores (IRPS) for each criterion, weighted and unweighted research priority scores (RPS), and average expert agreement (AEA)
ID	Rank Weighted	Rank Unweighted	Research Questions	Domain	Answerability IRPS	Effectiveness IRPS	Deliverability IRPS	Burden IRPS	Equity IRPS	Unweighted RPS	Weighted RPS	AEA
55	1	1	What are the barriers and challenges of implementing facility-based Kangaroo Mother Care (KMC) in LMICs?	HPSR	1	0.984375	1	0.708333	0.90625	0.919792	0.917212	0.894545
53	2	2	Assess the effect of Early Childhood Development (ECD) interventions (e.g., early infant stimulation/parenting interventions) on health and developmental outcomes of preterm newborn.	EPI	0.944444	0.980769	0.944444	0.722222	0.980769	0.91453	0.911335	0.869444
56	3	3	Assess the effectiveness of community-based Kangaroo Mother Care (KMC) in reducing neonatal mortality of clinically stable preterm and low birth weight (LBW) infants?	HPSR	0.939394	0.967742	0.953125	0.75	0.953125	0.912677	0.910153	0.881279
48	4	4	Evaluate the use of digital technologies (e.g., mobile phone etc.) to improve follow-up of preterm babies after discharge from health facilities.	RIEI	0.969697	0.939394	0.984375	0.711538	0.954545	0.91191	0.907846	0.858923
64	5	5	Determine the effectiveness and cost-effectiveness of various strategies (e.g., CPAP, high flow oxygen, T-piece resuscitation etc.) for treating preterm infants with respiratory failure in health facilities in LMICs.	RIEI	0.95	0.95	0.880952	0.75	1	0.906191	0.903457	0.857143
29	6	6	What is the prevalence and cause of neonatal sepsis in preterm, low birth weight (LBW) and small for gestational age (SGA) infants in LMICs?	EPI	0.947368	0.954545	0.916667	0.7	0.958333	0.895383	0.892222	0.85337
43	7	8	How can transport and referral systems for preterm, low birth weight (LBW), small for gestational age (SGA) newborns be improved or maximized in LMICs?	HPSR	0.924242	0.95	0.870968	0.708333	0.969697	0.884648	0.881932	0.82197
90	8	7	What are barriers and challenges to improving existing skin-to-skin practice in LMICs?	HPSR	1	0.967742	1	0.604167	0.854839	0.88535	0.881784	0.850337
62	9	9	How can we provide safe and effective phototherapy for premature neonates in LMICs?	RIEI	1	0.911765	0.861111	0.681818	0.966667	0.884272	0.880776	0.801111
59	10	10	Can providing proper training to community health workers ensure community continuation of Kangaroo Mother Care (KMC) through domiciliary follow-up?	RIEI	0.982759	0.981482	0.966667	0.6	0.883333	0.882848	0.879316	0.842857
42	11	11	How can referral network and systems be strengthened for timely referral of women experiencing obstetric emergencies (including preterm labour) from rural/primary care to higher care level facilities in LMICs?	HPSR	0.902778	0.941176	0.9	0.693548	0.961538	0.879808	0.876427	0.819969
79	12	12	How does the presence of skilled birth and neonatal care attendants influence survival outcomes for babies?	HPSR	0.890625	0.939394	0.935484	0.6875	0.924242	0.875449	0.87217	0.817241
32	13	13	How can evidenced social and community support mechanisms for management of preterm infants in LMICs be designed and implemented?	HPSR	0.94	0.87037	0.87037	0.764706	0.925926	0.874274	0.872075	0.780847
51	14	14	Explore barriers and facilitators to antenatal steroid use in public health facilities in LMICs.	HPSR	0.893939	0.984849	1	0.666667	0.819444	0.87298	0.871308	0.834007
50	15	15	Evaluate the effectiveness and cost-effectiveness of quality improvement (QI) activities in improving care of preterm babies at health facilities in LMICs.	HPSR	0.95	0.883333	0.85	0.775	0.9	0.871667	0.870672	0.775238
31	16	16	What intervention packages can be developed to manage premature and small infants with neonatal jaundice in LMICs?	RDNI	0.982759	0.9	0.933333	0.6875	0.85	0.870718	0.86842	0.811667
60	17	17	How can acceptability and compliance of Kangaroo Mother Care be increased in LMICs?	RIEI	0.931034	0.896552	0.948276	0.642857	0.9	0.863744	0.859366	0.800794
36	18	18	Develop effective strategies to improve post discharge follow-up of preterm, low birth weight (LBW) and small for gestational age (SGA) infants in LMICs.	RDNI	0.902778	0.885714	0.930556	0.703704	0.875	0.85955	0.856716	0.776263
94	19	19	Evaluate interventions to screen women at risk of preterm birth (PTB) during ANC (e.g., anemia, preeclampsia, NCDs, malnutrition) and improve maternal and newborn outcomes in LMICs.	HPSR	0.913793	0.883333	0.916667	0.681818	0.9	0.859122	0.855593	0.790926
61	20	20	What are the clinical outcomes of preterm newborns discharged to continue Kangaroo Mother Care (KMC) at home?	EPI	0.966667	0.903846	0.916667	0.625	0.87931	0.858298	0.854648	0.801455
44	21	21	How can use of evidence-based interventions during antenatal care visits be scaled up in primary and secondary level facilities to reduce preterm birth (PTB) in LMICs?	HPSR	0.924242	0.875	0.863636	0.692308	0.909091	0.852855	0.849937	0.799478
49	22	23	Development and implementation of national policy on Special Care Newborn Units (SCANU) to manage small and premature newborns at referral facilities.	HPSR	0.819444	0.985714	0.805556	0.673077	0.958333	0.848425	0.84672	0.800421
39	23	22	Understand the epidemiology of nosocomial infections in newborn nurseries or specialised care newborn units (SCANU) in LMICs.	EPI	0.916667	0.888889	0.933333	0.66	0.844828	0.848743	0.845817	0.79963
75	24	24	How to promote early initiation and exclusive breast feeding of preterm, low birth weight (LBW) and small for gestational age (SGA) infants in LMICs?	RIEI	0.9	0.896552	0.9	0.690476	0.810345	0.839475	0.838318	0.758571
63	25	26	Develop and validate simple guidelines for nurse-led use of CPAP in infants.	RIEI	0.785714	0.911765	0.916667	0.791667	0.75	0.831163	0.832767	0.723968
19	26	25	Does vaccination against lassa fever reduce the risk of preterm birth (PTB)?	EPI	0.964286	0.863636	0.954545	0.444444	0.958333	0.837049	0.827606	0.827778
58	27	27	Assess the impact of quality improvement initiatives in improving Kangaroo Mother Care (KMC) counseling.	HPSR	0.871795	0.862069	0.933333	0.605263	0.882353	0.830963	0.825867	0.738893
69	28	28	What is the best strategy to increase the use of antenatal magnesium sulphate prior to very preterm birth (PTB) for fatal neuroprotection in LMICs?	RIEI	0.907407	0.925926	0.888889	0.619048	0.777778	0.823809	0.822769	0.780952
5	29	29	What is the effect of maternal infections (e.g., Urinary tract infections, malaria, HIV, bacterial vaginosis etc.) during pregnancy on low birth weight (LBW), small for gestational age (SGA) and preterm births (PTB) in LMICs?	EPI	0.954545	0.859375	0.863636	0.652174	0.787879	0.823522	0.822139	0.76658
83	30	31	What are the health system level facilitators and barriers for access to good health care for mothers in preterm labour or who are at risk of preterm labor?	HPSR	0.933333	0.9	0.9	0.571429	0.793103	0.819573	0.816879	0.755132
17	31	32	What are the specific causes of perinatal death across the preterm birth (PTB) gestational age ranges in LMICs?	EPI	0.922222	0.833333	0.872093	0.636364	0.822222	0.817247	0.814318	0.773276
23	32	30	Develop and test strategies for improving the accuracy of gestational age assessment in LMICs.	RDNI	0.847222	0.857143	0.9	0.54	0.958333	0.82054	0.813188	0.771044
57	33	33	Can the Kangaroo Mother Care (KMC) guidance for pre-term/LBW babies be simplified to improve adherence at home?	RIEI	0.888889	0.808824	0.861111	0.645833	0.857143	0.81236	0.808591	0.725
66	34	35	Develop approaches to improve access to and use of postnatal surfactant and CPAP for neonates born small and preterm.	RIEI	0.869565	0.934783	0.854167	0.676471	0.6875	0.804497	0.806802	0.695317
25	35	34	What are the short- and long-term health and developmental outcomes of babies born preterm, low birth weight (LBW) or small for gestational age (SGA) in LMICs?	EPI	1	0.878788	0.791667	0.5	0.863636	0.806818	0.802775	0.743434
28	36	36	What are barriers of doing retinopathy of prematurity (ROP) screening for all eligible preterm babies in LMICs?	HPSR	0.944444	0.869565	0.796296	0.625	0.777778	0.802617	0.802082	0.707804
6	37	37	What is the effect of nutritional status (e.g., underweight, overweight and obesity, micronutrient deficiency etc.) on low birth weight (LBW), small for gestational age (SGA) and preterm births (PTB) in LMICs?	EPI	0.944444	0.771429	0.828571	0.633333	0.833333	0.802222	0.798628	0.695454
30	38	42	Can lactoferrin improve child survival by preventing neonatal sepsis in low birth weight (LBW) infants in LMICs?	EPI	0.928571	0.84375	0.75	0.7	0.722222	0.788909	0.790932	0.743175
16	39	40	What is the prevalence, determinants, and consequences of indicated (physician initiated) premature delivery in LMICs?	EPI	0.985714	0.805556	0.742424	0.62069	0.805556	0.791988	0.790568	0.703569
26	40	38	What are the determinants of postnatal growth of preterm newborns in LMICs?	EPI	0.916667	0.75	0.804348	0.615385	0.888889	0.795058	0.789998	0.70082
27	41	39	Evaluate the effectiveness and cost effectiveness of nutritional interventions in improving nutritional status of preterm infants in LMICs.	EPI	0.863636	0.875	0.758065	0.529412	0.935484	0.792319	0.787555	0.767792
33	42	41	What are the community level practices regarding prevention and management of preterm births (PTB) in LMICs?	EPI	0.910256	0.736842	0.857143	0.583333	0.871429	0.791801	0.785589	0.696814
54	43	44	Determining the value of umbilical artery Doppler ultrasound in LMICs to prevent stillbirths (SB) and improve other neonatal outcomes including preterm births (PTB) in LMICs.	RIEI	0.868421	0.882353	0.772727	0.557692	0.84375	0.784989	0.782454	0.758389
34	44	43	How to train and equip community health workers to date pregnancies and identify women at risk of preterm labour in LMICs?	HPSR	0.861111	0.785714	0.833333	0.516667	0.942857	0.787937	0.780267	0.719192
41	45	46	Investigating the optimal management of preterm premature rupture of membrane (pPROM) across all gestations in LMICs.	RIEI	0.793103	0.862069	0.833333	0.592593	0.821429	0.780505	0.777712	0.695556
46	46	45	Implement and evaluate social and behavior change communication (SBCC) approaches in promoting care-seeking for pregnant women and/or sick preterm newborns?	HPSR	0.78125	0.734375	0.916667	0.595238	0.890625	0.783631	0.776187	0.711852
71	47	47	Develop cost-effective digital tools/technologies to assist health care providers and caregivers in the management of preterm babies.	RDNI	0.907407	0.788462	0.807692	0.5	0.846154	0.769943	0.764397	0.697619
12	48	48	What is the impact of nutritional supplementations (e.g., OMEGA 3, amino acid, nitrates, iron etc.) during pregnancy on low birth weight (LBW), small for gestational age (SGA) and preterm births (PTB) in LMICs?	EPI	0.910256	0.820513	0.769231	0.530303	0.794872	0.765035	0.762096	0.737529
86	49	49	How can access to sexual, reproductive and maternal health be improved for populations at high risk of preterm births (e.g., adolescents) in LMICs?	HPSR	0.833333	0.771429	0.782051	0.55	0.878378	0.763038	0.757657	0.691165
10	50	52	What is the effect of antepartum complications in the current pregnancy (e.g., multiple gestation, cervical incompetence, preeclampsia, eclampsia, hypertension, diabetes etc.) on low birth weight (LBW), small for gestational age (SGA) and preterm births (PTB) in LMICs?	EPI	0.972222	0.742857	0.785714	0.555556	0.728571	0.756984	0.754349	0.687407
35	51	50	How can care for preterm and low birth weight (LBW) newborns in remote community settings be improved?	HPSR	0.847222	0.763889	0.722222	0.5	0.972222	0.761111	0.75375	0.725926
92	52	51	Test and integrate standardised indicators on nutritional status, health and developmental outcomes to follow up for "Thrive" in preterm (PTB), low birth weight (LBW) or small for gestational age (SGA) babies in LMICs.	HPSR	0.933333	0.803571	0.844828	0.326087	0.892857	0.760135	0.750523	0.75873
68	53	53	Can community-based participatory learning and action group interventions prevent preterm birth (PTB)?	HPSR	0.944444	0.765625	0.875	0.354167	0.84375	0.756597	0.747395	0.685202
80	54	54	How can clinical support and supervision of community health workers in the management of small and sick newborns be improved in LMICs?	HPSR	0.837838	0.808824	0.805556	0.458333	0.852941	0.752698	0.746598	0.686604
40	55	57	What are the barriers and most feasible ways to reduce nosocomial infection (in SCANU/Newborn units/NICU etc.) in LMICs?	HPSR	0.818182	0.804348	0.847826	0.59375	0.666667	0.746155	0.745344	0.626349
21	56	55	What are the barriers and enablers of improved accuracy of gestational age assessment in LMICs?	HPSR	0.833333	0.769231	0.820513	0.5	0.828947	0.750405	0.744604	0.629526
14	57	56	Determine the true burden (prevalence/incidence) of low birth weight (LBW), small for gestational age (SGA), premature rupture of membrane (PROM) and preterm births (PTB) using reliable methods in LMICs.	EPI	0.909091	0.689655	0.796296	0.543478	0.810345	0.749773	0.744182	0.618268
3	58	58	What is the effect of maternal mental health disorders (e.g., depression, anxiety, stress etc.) on low birth weight (LBW), small for gestational age (SGA) and preterm births (PTB) in LMICs?	EPI	0.977273	0.767442	0.678571	0.5	0.795455	0.743748	0.740766	0.632906
88	59	59	Evaluate the impact of interventions that reduce exposure to smoking, alcohol and illicit substance use on preterm birth (PTB) outcomes in LMICs.	EPI	0.833333	0.814286	0.80303	0.5	0.728571	0.735844	0.733046	0.718182
22	60	61	What is the value of routine fetal ultrasound in the third trimester to identify small for gestational age (SGA) babies at risk of perinatal death in LMICs?	RIEI	0.964286	0.804878	0.658537	0.465517	0.725	0.723643	0.722383	0.707961
37	61	60	Develop low-cost, point of care and easily implementable technique to predict preterm birth (PTB) with highest possible accuracy in LMICs.	RDNI	0.782051	0.763889	0.666667	0.5	0.907895	0.7241	0.718717	0.646529
52	62	62	Explore optimal dosage and mechanism of action of antenatal steroids to improve newborn survival in LMICs.	RIEI	0.83871	0.80303	0.796875	0.38	0.796875	0.723098	0.71684	0.748838
47	63	63	Assess the awareness and educational needs of pregnant women, family, community members and health care providers regarding prematurity and its complications.	EPI	0.816667	0.7	0.833333	0.478261	0.775862	0.720825	0.714367	0.629577
1	64	64	What is the effect of socioeconomic and demographic risk factors (e.g. maternal age etc.) on low birth weight (LBW), small for gestational age (SGA) and preterm births (PTB) in LMICs?	EPI	0.880952	0.707317	0.644737	0.541667	0.789474	0.712829	0.710005	0.679243
82	65	66	What are the facilitators/barriers to implementation of primary, secondary or tertiary interventions to prevent preterm birth (PTB) and its related complications?	HPSR	0.708333	0.75	0.791667	0.537037	0.757143	0.708836	0.705005	0.556734
78	66	67	Does simulation-based teaching of inter professionals improve early outcomes of preterm babies?	RIEI	0.80303	0.733333	0.733333	0.5	0.766667	0.707273	0.703299	0.56513
77	67	65	Assess the feasibility and effectiveness of integrated family-centered care for hospitalised small and sick newborns in LMICs.	HPSR	0.814815	0.791667	0.865385	0.305556	0.770833	0.709651	0.701492	0.780555
76	68	68	Does prophylaxis antibiotics improve failure to thrive among preterm infants in the first 6 months of life?	EPI	0.833333	0.729167	0.692308	0.5	0.759259	0.702813	0.699533	0.650132
18	69	69	Does lassa fever cause preterm birth (PTB)?	EPI	0.75	0.615385	0.666667	0.642857	0.821429	0.699267	0.695476	0.575556
45	70	70	What models of continuity of care and of carer can contribute to reducing low birth weight (LBW), small for gestational age (SGA) and preterm birth (PTB) in LMIC settings?	HPSR	0.666667	0.72973	0.769231	0.483333	0.837838	0.69736	0.69094	0.588626
74	71	73	Investigating breast milk and gut health among preterm, low birth weight (LBW) and small for gestational age (SGA) infants in LMICs.	EPI	0.678571	0.844828	0.816667	0.470588	0.637931	0.689717	0.688353	0.616508
7	72	72	What is the effect of lifestyle related factors (e.g., exercise, workload etc.) on low birth weight (LBW), small for gestational age (SGA) and preterm births (PTB) in LMICs?	EPI	0.878049	0.789474	0.738095	0.4	0.646341	0.690392	0.688127	0.666996
67	73	71	Assess the effect of integrated and concurrent delivery of interventions (health, hygiene, nutrition, psychosocial support) delivered during pre-conception and pregnancy on prevention of preterm births (PTB) in LMICs.	HPSR	0.652174	0.761905	0.761905	0.4	0.895833	0.694363	0.686015	0.607063
73	74	74	Developing guidance for interventions and indicators of respectful care for small and sick preterm newborns in LMICs.	HPSR	0.683333	0.759259	0.788462	0.3125	0.87931	0.684573	0.674722	0.68463
2	75	76	What is the effect of obstetric complications during previous pregnancy (e.g., previous preterm birth or mid-trimester birth, short inter-pregnancy interval, previous cervical surgery, unsafe abortion etc.) on low birth weight (LBW), small for gestational age (SGA) and preterm births (PTB) in LMICs?	EPI	0.970588	0.680556	0.625	0.396552	0.71875	0.678289	0.67441	0.645185
85	76	75	Determine the effectiveness of aspirin prophylaxis for the prevention of preterm birth (PTB) in LMICs?	EPI	0.851351	0.706897	0.785714	0.314815	0.75	0.681755	0.673919	0.708956
87	77	80	Evaluate the feasibility and effectiveness of policies and guidelines regarding the prevention and management preterm birth (PTB) in LMICs.	HPSR	0.637931	0.741379	0.7	0.571429	0.716667	0.673481	0.672079	0.575767
84	78	77	What is the effect of conditional cash transfer programmes carried out in LMICs on low birth weight (LBW), small for gestational age (SGA) and preterm birth (PTB) outcomes?	HPSR	0.763158	0.633333	0.785714	0.533333	0.657895	0.674687	0.670991	0.565079
38	79	79	Identify low cost and effective biomarkers to predict preterm birth (PTB) or small for gestational age (SGA) in LMICs.	RDNI	0.818182	0.703704	0.727273	0.38	0.742424	0.674316	0.668439	0.67037
4	80	78	What is the effect of maternal hazardous substance use (e.g., alcohol, tobacco and illicit substances) on low birth weight (LBW), small for gestational age (SGA) and preterm births (PTB) in LMICs?	EPI	0.897059	0.642857	0.628571	0.362069	0.842857	0.674683	0.66697	0.619091
72	81	81	How can we use artificial intelligence or machine learning capabilities to personalize preventative efforts for preterm birth (PTB) and its related outcomes?	RDNI	0.944444	0.71875	0.764706	0.285714	0.625	0.667723	0.662517	0.72
95	82	82	What is the value of preconception counseling in reducing preterm birth (PTB) and related adverse outcomes?	EPI	0.848485	0.706897	0.683333	0.380952	0.706897	0.665313	0.66087	0.566753
91	83	83	Develop and test approaches to prevent or reduce the risk of gestational diabetes and thereby reducing the risk of small for gestational age (SGA) and preterm birth (PTB) outcomes.	RDNI	0.76	0.711538	0.722222	0.333333	0.791667	0.663752	0.656236	0.651852
81	84	85	What is the effectiveness of cervical pessary in the prevention of preterm birth (PTB)?	EPI	0.9	0.759259	0.741379	0.282609	0.6	0.656649	0.652835	0.668826
93	85	84	Test and integrate service delivery indicators related to preterm birth (PTB) into routine data collection systems for national programme improvement and accountability.	HPSR	0.807692	0.666667	0.74	0.266667	0.826923	0.66159	0.651324	0.688519
65	86	86	Development of low-cost, easy-to-use devices to provide NCPAP to preterm neonates.	RDNI	0.638889	0.708333	0.625	0.444444	0.8	0.643333	0.638648	0.665555
11	87	87	What is the effect of measles and rubella vaccination before conception on pregnancy outcome including low birth weight (LBW), small for gestational age (SGA) and preterm births (PTB) in LMICs?	EPI	0.616667	0.7	0.793103	0.425926	0.637931	0.634726	0.630451	0.579259
70	88	88	Assess the effectiveness of different tocolytics on the prevention of preterm delivery and newborn outcomes in LMICs.	EPI	0.7	0.566667	0.625	0.375	0.637931	0.58092	0.576039	0.502963
24	89	89	What are the socio-economic outcomes of low birth weight (LBW), small for gestational age (SGA) and preterm births (PTB) in LMICs?	EPI	0.677419	0.603448	0.532258	0.277778	0.757576	0.569696	0.562683	0.578249
9	90	90	What is the effect of environmental risk factors (e.g., metals and metalloids; air pollutants; organic pollutants etc.) on low birth weight (LBW), small for gestational age (SGA) and preterm births (PTB) in LMICs?	EPI	0.777778	0.514286	0.573529	0.310345	0.611111	0.55741	0.551939	0.522256
20	91	91	What is the effect of maternal influenza vaccination on low birth weight (LBW), small for gestational age (SGA) and preterm births (PTB) in LMICs?	EPI	0.777778	0.621212	0.6	0.233333	0.527778	0.55202	0.548344	0.637172
15	92	93	What is the effect of assisted conception on low birth weight (LBW), small for gestational age (SGA) and preterm births (PTB) in LMICs?	EPI	0.80303	0.724138	0.660714	0.229167	0.225806	0.528571	0.531764	0.668333
89	93	92	What is the impact of task shifting and task sharing of service providers in prevention and management of low birth weight (LBW), small for gestational age (SGA) and preterm births (PTB) in LMICs?	HPSR	0.521739	0.52381	0.595238	0.366667	0.65	0.531491	0.525694	0.566191
8	94	94	What is the effect of genealogical risk factors (e.g., consanguinity marriage, chromosomal anomaly etc.) on low birth weight (LBW), small for gestational age (SGA) and preterm births (PTB) in LMICs?	EPI	0.648148	0.5	0.388889	0.357143	0.351852	0.449206	0.451875	0.450794
13	95	95	What is the association between abdominal trauma or injury and risk of preterm birth (PTB) in LMIC?	EPI	0.671875	0.363636	0.305556	0.15	0.393939	0.377001	0.374301	0.594849
RPS- Reserch Priority Score; IRPS- Intermediate Research Priority Score; AEA- Average expert agreement; EPI - Epidemiological research; HPSR-Health Policy and Systems Research; RDNI- Research to develop new interventions; RIEI- Research to improve existing interventions.

## Sheet: Table S7 Comparison by Locatio 
	Table S7: Comparison of ranks between All (LMIC), Bangladesh and International scorers.
	All	All (LMIC)	Bangladesh	International	International HIC	International LMIC
ID	Research Questions	Rank Weighted	Rank Weighted	Rank Weighted	Rank Weighted	Rank Weighted
55	What are the barriers and challenges of implementing facility-based Kangaroo Mother Care (KMC) in LMICs?	1	2	1	1	1
79	How does the presence of skilled birth and neonatal care attendants influence survival outcomes for babies?	2	1	4	5	12
42	How can referral network and systems be strengthened for timely referral of women experiencing obstetric emergencies (including preterm labour) from rural/primary care to higher care level facilities in LMICs?	3	4	5	6	11
75	How to promote early initiation and exclusive breast feeding of preterm, low birth weight (LBW) and small for gestational age (SGA) infants in LMICs?	4	6	7	2	24
43	How can transport and referral systems for preterm, low birth weight (LBW), small for gestational age (SGA) newborns be improved or maximized in LMICs?	5	11	2	3	7
56	Assess the effectiveness of community-based Kangaroo Mother Care (KMC) in reducing neonatal mortality of clinically stable preterm and low birth weight (LBW) infants?	6	7	6	13	3
29	What is the prevalence and cause of neonatal sepsis in preterm, low birth weight (LBW) and small for gestational age (SGA) infants in LMICs?	7	3	17	29	6
60	How can acceptability and compliance of Kangaroo Mother Care be increased in LMICs?	8	5	11	10	17
90	What are barriers and challenges to improving existing skin-to-skin practice in LMICs?	9	10	9	9	8
61	What are the clinical outcomes of preterm newborns discharged to continue Kangaroo Mother Care (KMC) at home?	10	8	14	12	20
94	Evaluate interventions to screen women at risk of preterm birth (PTB) during ANC (e.g., anemia, preeclampsia, NCDs, malnutrition) and improve maternal and newborn outcomes in LMICs.	11	14	18	17	19
36	Develop effective strategies to improve post discharge follow-up of preterm, low birth weight (LBW) and small for gestational age (SGA) infants in LMICs.	12	26	10	7	18
28	What are barriers of doing retinopathy of prematurity (ROP) screening for all eligible preterm babies in LMICs?	13	15	23	15	36
58	Assess the impact of quality improvement initiatives in improving Kangaroo Mother Care (KMC) counseling.	14	9	29	43	27
62	How can we provide safe and effective phototherapy for premature neonates in LMICs?	15	24	21	24	9
31	What intervention packages can be developed to manage premature and small infants with neonatal jaundice in LMICs?	16	27	13	22	16
50	Evaluate the effectiveness and cost-effectiveness of quality improvement (QI) activities in improving care of preterm babies at health facilities in LMICs.	17	22	20	28	15
6	What is the effect of nutritional status (e.g., underweight, overweight and obesity, micronutrient deficiency etc.) on low birth weight (LBW), small for gestational age (SGA) and preterm births (PTB) in LMICs?	18	13	25	14	37
51	Explore barriers and facilitators to antenatal steroid use in public health facilities in LMICs.	19	36	8	8	14
48	Evaluate the use of digital technologies (e.g., mobile phone etc.) to improve follow-up of preterm babies after discharge from health facilities.	20	29	15	36	4
27	Evaluate the effectiveness and cost effectiveness of nutritional interventions in improving nutritional status of preterm infants in LMICs.	21	20	26	16	41
64	Determine the effectiveness and cost-effectiveness of various strategies (e.g., CPAP, high flow oxygen, T-piece resuscitation etc.) for treating preterm infants with respiratory failure in health facilities in LMICs.	22	49	3	4	5
10	What is the effect of antepartum complications in the current pregnancy (e.g., multiple gestation, cervical incompetence, preeclampsia, eclampsia, hypertension, diabetes etc.) on low birth weight (LBW), small for gestational age (SGA) and preterm births (PTB) in LMICs?	23	12	43	41	50
80	How can clinical support and supervision of community health workers in the management of small and sick newborns be improved in LMICs?	24	18	41	35	54
65	Development of low-cost, easy-to-use devices to provide NCPAP to preterm neonates.	25	23	47	20	86
40	What are the barriers and most feasible ways to reduce nosocomial infection (in SCANU/Newborn units/NICU etc.) in LMICs?	26	28	36	27	55
25	What are the short- and long-term health and developmental outcomes of babies born preterm, low birth weight (LBW) or small for gestational age (SGA) in LMICs?	27	17	48	57	35
39	Understand the epidemiology of nosocomial infections in newborn nurseries or specialised care newborn units (SCANU) in LMICs.	28	52	12	11	23
35	How can care for preterm and low birth weight (LBW) newborns in remote community settings be improved?	29	16	51	47	51
53	Assess the effect of Early Childhood Development (ECD) interventions (e.g., early infant stimulation/parenting interventions) on health and developmental outcomes of preterm newborn.	30	48	19	30	2
59	Can providing proper training to community health workers ensure community continuation of Kangaroo Mother Care (KMC) through domiciliary follow-up?	31	54	16	23	10
5	What is the effect of maternal infections (e.g., Urinary tract infections, malaria, HIV, bacterial vaginosis etc.) during pregnancy on low birth weight (LBW), small for gestational age (SGA) and preterm births (PTB) in LMICs?	32	38	27	31	29
83	What are the health system level facilitators and barriers for access to good health care for mothers in preterm labour or who are at risk of preterm labor?	33	34	37	48	30
26	What are the determinants of postnatal growth of preterm newborns in LMICs?	34	31	53	52	40
17	What are the specific causes of perinatal death across the preterm birth (PTB) gestational age ranges in LMICs?	35	50	24	25	31
23	Develop and test strategies for improving the accuracy of gestational age assessment in LMICs.	36	35	38	50	32
21	What are the barriers and enablers of improved accuracy of gestational age assessment in LMICs?	37	19	56	53	56
67	Assess the effect of integrated and concurrent delivery of interventions (health, hygiene, nutrition, psychosocial support) delivered during pre-conception and pregnancy on prevention of preterm births (PTB) in LMICs.	38	42	44	21	73
44	How can use of evidence-based interventions during antenatal care visits be scaled up in primary and secondary level facilities to reduce preterm birth (PTB) in LMICs?	39	40	39	61	21
63	Develop and validate simple guidelines for nurse-led use of CPAP in infants.	40	58	30	39	25
49	Development and implementation of national policy on Special Care Newborn Units (SCANU) to manage small and premature newborns at referral facilities.	41	65	28	49	22
12	What is the impact of nutritional supplementations (e.g., OMEGA 3, amino acid, nitrates, iron etc.) during pregnancy on low birth weight (LBW), small for gestational age (SGA) and preterm births (PTB) in LMICs?	42	44	45	44	48
33	What are the community level practices regarding prevention and management of preterm births (PTB) in LMICs?	43	43	50	55	42
73	Developing guidance for interventions and indicators of respectful care for small and sick preterm newborns in LMICs.	44	30	66	59	74
14	Determine the true burden (prevalence/incidence) of low birth weight (LBW), small for gestational age (SGA), premature rupture of membrane (PROM) and preterm births (PTB) using reliable methods in LMICs.	45	32	60	56	57
77	Assess the feasibility and effectiveness of integrated family-centered care for hospitalised small and sick newborns in LMICs.	46	67	40	19	67
57	Can the Kangaroo Mother Care (KMC) guidance for pre-term/LBW babies be simplified to improve adherence at home?	47	79	22	18	33
47	Assess the awareness and educational needs of pregnant women, family, community members and health care providers regarding prematurity and its complications.	48	33	69	73	63
66	Develop approaches to improve access to and use of postnatal surfactant and CPAP for neonates born small and preterm.	49	69	35	42	34
86	How can access to sexual, reproductive and maternal health be improved for populations at high risk of preterm births (e.g., adolescents) in LMICs?	50	61	42	40	49
41	Investigating the optimal management of preterm premature rupture of membrane (pPROM) across all gestations in LMICs.	51	70	33	38	45
92	Test and integrate standardised indicators on nutritional status, health and developmental outcomes to follow up for "Thrive" in preterm (PTB), low birth weight (LBW) or small for gestational age (SGA) babies in LMICs.	52	72	31	26	52
34	How to train and equip community health workers to date pregnancies and identify women at risk of preterm labour in LMICs?	53	47	58	69	44
46	Implement and evaluate social and behavior change communication (SBCC) approaches in promoting care-seeking for pregnant women and/or sick preterm newborns?	54	46	65	84	46
69	What is the best strategy to increase the use of antenatal magnesium sulphate prior to very preterm birth (PTB) for fatal neuroprotection in LMICs?	55	76	32	46	28
1	What is the effect of socioeconomic and demographic risk factors (e.g. maternal age etc.) on low birth weight (LBW), small for gestational age (SGA) and preterm births (PTB) in LMICs?	56	41	55	45	64
16	What is the prevalence, determinants, and consequences of indicated (physician initiated) premature delivery in LMICs?	57	71	46	54	39
82	What are the facilitators/barriers to implementation of primary, secondary or tertiary interventions to prevent preterm birth (PTB) and its related complications?	58	25	80	85	65
32	How can evidenced social and community support mechanisms for management of preterm infants in LMICs be designed and implemented?	59	56	61	83	13
81	What is the effectiveness of cervical pessary in the prevention of preterm birth (PTB)?	60	39	72	62	84
70	Assess the effectiveness of different tocolytics on the prevention of preterm delivery and newborn outcomes in LMICs.	61	21	84	63	88
52	Explore optimal dosage and mechanism of action of antenatal steroids to improve newborn survival in LMICs.	62	80	49	34	62
71	Develop cost-effective digital tools/technologies to assist health care providers and caregivers in the management of preterm babies.	63	66	62	68	47
30	Can lactoferrin improve child survival by preventing neonatal sepsis in low birth weight (LBW) infants in LMICs?	64	86	34	37	38
3	What is the effect of maternal mental health disorders (e.g., depression, anxiety, stress etc.) on low birth weight (LBW), small for gestational age (SGA) and preterm births (PTB) in LMICs?	65	51	64	72	58
4	What is the effect of maternal hazardous substance use (e.g., alcohol, tobacco and illicit substances) on low birth weight (LBW), small for gestational age (SGA) and preterm births (PTB) in LMICs?	66	57	63	51	80
54	Determining the value of umbilical artery Doppler ultrasound in LMICs to prevent stillbirths (SB) and improve other neonatal outcomes including preterm births (PTB) in LMICs.	67	78	57	75	43
37	Develop low-cost, point of care and easily implementable technique to predict preterm birth (PTB) with highest possible accuracy in LMICs.	68	55	68	71	61
38	Identify low cost and effective biomarkers to predict preterm birth (PTB) or small for gestational age (SGA) in LMICs.	69	60	74	65	79
91	Develop and test approaches to prevent or reduce the risk of gestational diabetes and thereby reducing the risk of small for gestational age (SGA) and preterm birth (PTB) outcomes.	70	37	86	89	83
45	What models of continuity of care and of carer can contribute to reducing low birth weight (LBW), small for gestational age (SGA) and preterm birth (PTB) in LMIC settings?	71	53	73	74	70
2	What is the effect of obstetric complications during previous pregnancy (e.g., previous preterm birth or mid-trimester birth, short inter-pregnancy interval, previous cervical surgery, unsafe abortion etc.) on low birth weight (LBW), small for gestational age (SGA) and preterm births (PTB) in LMICs?	72	59	67	58	75
93	Test and integrate service delivery indicators related to preterm birth (PTB) into routine data collection systems for national programme improvement and accountability.	73	62	78	66	85
87	Evaluate the feasibility and effectiveness of policies and guidelines regarding the prevention and management preterm birth (PTB) in LMICs.	74	63	75	67	77
68	Can community-based participatory learning and action group interventions prevent preterm birth (PTB)?	75	73	70	86	53
78	Does simulation-based teaching of inter professionals improve early outcomes of preterm babies?	76	88	52	33	66
85	Determine the effectiveness of aspirin prophylaxis for the prevention of preterm birth (PTB) in LMICs?	77	77	71	64	76
22	What is the value of routine fetal ultrasound in the third trimester to identify small for gestational age (SGA) babies at risk of perinatal death in LMICs?	78	45	83	90	60
95	What is the value of preconception counseling in reducing preterm birth (PTB) and related adverse outcomes?	79	75	82	77	82
11	What is the effect of measles and rubella vaccination before conception on pregnancy outcome including low birth weight (LBW), small for gestational age (SGA) and preterm births (PTB) in LMICs?	80	74	81	70	87
74	Investigating breast milk and gut health among preterm, low birth weight (LBW) and small for gestational age (SGA) infants in LMICs.	81	81	77	79	71
9	What is the effect of environmental risk factors (e.g., metals and metalloids; air pollutants; organic pollutants etc.) on low birth weight (LBW), small for gestational age (SGA) and preterm births (PTB) in LMICs?	82	64	88	76	90
7	What is the effect of lifestyle related factors (e.g., exercise, workload etc.) on low birth weight (LBW), small for gestational age (SGA) and preterm births (PTB) in LMICs?	83	82	76	78	72
84	What is the effect of conditional cash transfer programmes carried out in LMICs on low birth weight (LBW), small for gestational age (SGA) and preterm birth (PTB) outcomes?	84	93	54	32	78
72	How can we use artificial intelligence or machine learning capabilities to personalize preventative efforts for preterm birth (PTB) and its related outcomes?	85	85	85	81	81
88	Evaluate the impact of interventions that reduce exposure to smoking, alcohol and illicit substance use on preterm birth (PTB) outcomes in LMICs.	86	94	59	60	59
24	What are the socio-economic outcomes of low birth weight (LBW), small for gestational age (SGA) and preterm births (PTB) in LMICs?	87	68	91	92	89
19	Does vaccination against lassa fever reduce the risk of preterm birth (PTB)?	88	84	87	93	26
89	What is the impact of task shifting and task sharing of service providers in prevention and management of low birth weight (LBW), small for gestational age (SGA) and preterm births (PTB) in LMICs?	89	87	90	88	93
76	Does prophylaxis antibiotics improve failure to thrive among preterm infants in the first 6 months of life?	90	95	79	80	68
20	What is the effect of maternal influenza vaccination on low birth weight (LBW), small for gestational age (SGA) and preterm births (PTB) in LMICs?	91	90	89	82	91
18	Does lassa fever cause preterm birth (PTB)?	92	89	94	94	69
8	What is the effect of genealogical risk factors (e.g., consanguinity marriage, chromosomal anomaly etc.) on low birth weight (LBW), small for gestational age (SGA) and preterm births (PTB) in LMICs?	93	91	93	87	94
15	What is the effect of assisted conception on low birth weight (LBW), small for gestational age (SGA) and preterm births (PTB) in LMICs?	94	92	92	91	92
13	What is the association between abdominal trauma or injury and risk of preterm birth (PTB) in LMIC?	95	83	95	95	95
					14	16
					20	20
					0.7	0.8

## Sheet: Table S8 LSR
Table S8: Research questions ranked by researchers with expertise in Laboratory Science Research (LSR) (n=8) with intermediate research priority scores (IRPS) for each criterion, weighted and unweighted research priority scores (RPS), and average expert agreement (AEA)
ID	Rank Weighted	Rank Unweighted	Research Questions	Domain	Answerability IRPS	Effectiveness IRPS	Deliverability IRPS	Burden IRPS	Equity IRPS	Unweighted RPS	Weighted RPS	AEA
49	1	1	Development and implementation of national policy on Special Care Newborn Units (SCANU) to manage small and premature newborns at referral facilities.	HPSR	1	1	0.944444	0.833333	1	0.955556	0.954222	0.977778
79	2	2	How does the presence of skilled birth and neonatal care attendants influence survival outcomes for babies?	HPSR	0.958333	1	0.954545	0.875	0.875	0.932576	0.93424	0.866667
27	3	3	Evaluate the effectiveness and cost effectiveness of nutritional interventions in improving nutritional status of preterm infants in LMICs.	EPI	1	0.928571	0.892857	0.8	0.966667	0.917619	0.915929	0.87
94	4	4	Evaluate interventions to screen women at risk of preterm birth (PTB) during ANC (e.g., anemia, preeclampsia, NCDs, malnutrition) and improve maternal and newborn outcomes in LMICs.	HPSR	1	0.916667	0.916667	0.75	1	0.916667	0.912944	0.866667
55	5	5	What are the barriers and challenges of implementing facility-based Kangaroo Mother Care (KMC) in LMICs?	HPSR	1	1	1	0.625	0.791667	0.883333	0.881917	0.833333
75	6	6	How to promote early initiation and exclusive breast feeding of preterm, low birth weight (LBW) and small for gestational age (SGA) infants in LMICs?	RIEI	0.916667	0.916667	0.916667	0.777778	0.875	0.880556	0.879685	0.844445
43	7	7	How can transport and referral systems for preterm, low birth weight (LBW), small for gestational age (SGA) newborns be improved or maximized in LMICs?	HPSR	1	0.916667	0.791667	0.722222	0.958333	0.877778	0.876176	0.844445
65	8	8	Development of low-cost, easy-to-use devices to provide NCPAP to preterm neonates.	RDNI	1	0.954545	0.916667	0.722222	0.666667	0.85202	0.855133	0.8
39	9	10	Understand the epidemiology of nosocomial infections in newborn nurseries or specialised care newborn units (SCANU) in LMICs.	EPI	0.954545	0.875	1	0.777778	0.625	0.846465	0.848784	0.827778
59	10	9	Can providing proper training to community health workers ensure community continuation of Kangaroo Mother Care (KMC) through domiciliary follow-up?	RIEI	1	0.909091	0.958333	0.5	0.875	0.848485	0.842386	0.805556
61	11	11	What are the clinical outcomes of preterm newborns discharged to continue Kangaroo Mother Care (KMC) at home?	EPI	1	0.833333	0.916667	0.541667	0.916667	0.841667	0.83475	0.783333
57	12	12	Can the Kangaroo Mother Care (KMC) guidance for pre-term/LBW babies be simplified to improve adherence at home?	RIEI	0.916667	0.916667	1	0.583333	0.772727	0.837879	0.834646	0.777778
10	13	14	What is the effect of antepartum complications in the current pregnancy (e.g., multiple gestation, cervical incompetence, preeclampsia, eclampsia, hypertension, diabetes etc.) on low birth weight (LBW), small for gestational age (SGA) and preterm births (PTB) in LMICs?	EPI	0.875	0.833333	1	0.722222	0.722222	0.830556	0.829204	0.788889
92	14	15	Test and integrate standardised indicators on nutritional status, health and developmental outcomes to follow up for "Thrive" in preterm (PTB), low birth weight (LBW) or small for gestational age (SGA) babies in LMICs.	HPSR	0.833333	0.833333	0.75	0.833333	0.888889	0.827778	0.828389	0.761111
1	15	13	What is the effect of socioeconomic and demographic risk factors (e.g. maternal age etc.) on low birth weight (LBW), small for gestational age (SGA) and preterm births (PTB) in LMICs?	EPI	1	0.735294	0.882353	0.583333	0.975	0.835196	0.826654	0.726032
64	16	17	Determine the effectiveness and cost-effectiveness of various strategies (e.g., CPAP, high flow oxygen, T-piece resuscitation etc.) for treating preterm infants with respiratory failure in health facilities in LMICs.	RIEI	0.791667	0.909091	0.833333	0.6875	0.875	0.819318	0.817817	0.794444
90	17	16	What are barriers and challenges to improving existing skin-to-skin practice in LMICs?	HPSR	0.966667	0.9	1	0.533333	0.7	0.82	0.817178	0.826667
66	18	20	Develop approaches to improve access to and use of postnatal surfactant and CPAP for neonates born small and preterm.	RIEI	1	0.958333	0.666667	0.75	0.666667	0.808333	0.815472	0.75
28	19	18	What are barriers of doing retinopathy of prematurity (ROP) screening for all eligible preterm babies in LMICs?	HPSR	1	0.909091	0.875	0.611111	0.666667	0.812374	0.813461	0.827778
52	20	21	Explore optimal dosage and mechanism of action of antenatal steroids to improve newborn survival in LMICs.	RIEI	0.833333	1	1	0.722222	0.444444	0.8	0.806926	0.855556
36	21	19	Develop effective strategies to improve post discharge follow-up of preterm, low birth weight (LBW) and small for gestational age (SGA) infants in LMICs.	RDNI	1	0.785714	0.766667	0.625	0.866667	0.808809	0.805588	0.71
77	22	22	Assess the feasibility and effectiveness of integrated family-centered care for hospitalised small and sick newborns in LMICs.	HPSR	1	0.833333	0.833333	0.611111	0.722222	0.8	0.799296	0.733333
62	23	23	How can we provide safe and effective phototherapy for premature neonates in LMICs?	RIEI	0.9	0.9375	0.888889	0.583333	0.666667	0.795278	0.796047	0.761111
42	24	24	How can referral network and systems be strengthened for timely referral of women experiencing obstetric emergencies (including preterm labour) from rural/primary care to higher care level facilities in LMICs?	HPSR	0.75	0.818182	0.708333	0.708333	0.954545	0.787879	0.785313	0.694444
25	25	25	What are the short- and long-term health and developmental outcomes of babies born preterm, low birth weight (LBW) or small for gestational age (SGA) in LMICs?	EPI	1	0.708333	0.625	0.722222	0.875	0.786111	0.785037	0.755556
70	26	26	Assess the effectiveness of different tocolytics on the prevention of preterm delivery and newborn outcomes in LMICs.	EPI	1	0.75	0.875	0.625	0.666667	0.783333	0.782	0.683333
51	27	29	Explore barriers and facilitators to antenatal steroid use in public health facilities in LMICs.	HPSR	1	0.791667	1	0.642857	0.416667	0.770238	0.773147	0.8
34	28	28	How to train and equip community health workers to date pregnancies and identify women at risk of preterm labour in LMICs?	HPSR	0.791667	0.75	0.708333	0.708333	0.916667	0.775	0.772111	0.7
12	29	27	What is the impact of nutritional supplementations (e.g., OMEGA 3, amino acid, nitrates, iron etc.) during pregnancy on low birth weight (LBW), small for gestational age (SGA) and preterm births (PTB) in LMICs?	EPI	1	0.583333	0.772727	0.583333	0.958333	0.779545	0.770338	0.738889
86	30	30	How can access to sexual, reproductive and maternal health be improved for populations at high risk of preterm births (e.g., adolescents) in LMICs?	HPSR	0.916667	0.875	0.75	0.555556	0.75	0.769444	0.769009	0.666667
30	31	31	Can lactoferrin improve child survival by preventing neonatal sepsis in low birth weight (LBW) infants in LMICs?	EPI	1	0.833333	0.75	0.5	0.75	0.766667	0.764722	0.788889
87	32	34	Evaluate the feasibility and effectiveness of policies and guidelines regarding the prevention and management preterm birth (PTB) in LMICs.	HPSR	1	0.875	0.75	0.625	0.541667	0.758333	0.763333	0.683333
85	33	33	Determine the effectiveness of aspirin prophylaxis for the prevention of preterm birth (PTB) in LMICs?	EPI	1	0.727273	0.954545	0.583333	0.541667	0.761364	0.760343	0.744444
31	34	36	What intervention packages can be developed to manage premature and small infants with neonatal jaundice in LMICs?	RDNI	0.909091	0.888889	0.722222	0.6	0.666667	0.757374	0.759956	0.8
83	35	32	What are the health system level facilitators and barriers for access to good health care for mothers in preterm labour or who are at risk of preterm labor?	HPSR	1	0.611111	0.777778	0.555556	0.875	0.763889	0.756278	0.794444
5	36	35	What is the effect of maternal infections (e.g., Urinary tract infections, malaria, HIV, bacterial vaginosis etc.) during pregnancy on low birth weight (LBW), small for gestational age (SGA) and preterm births (PTB) in LMICs?	EPI	1	0.666667	0.791667	0.583333	0.75	0.758333	0.754417	0.75
21	37	37	What are the barriers and enablers of improved accuracy of gestational age assessment in LMICs?	HPSR	0.791667	0.818182	0.791667	0.583333	0.791667	0.755303	0.7528	0.677778
67	38	38	Assess the effect of integrated and concurrent delivery of interventions (health, hygiene, nutrition, psychosocial support) delivered during pre-conception and pregnancy on prevention of preterm births (PTB) in LMICs.	HPSR	0.875	0.666667	0.722222	0.666667	0.777778	0.741667	0.739389	0.722222
63	39	39	Develop and validate simple guidelines for nurse-led use of CPAP in infants.	RIEI	0.833333	0.722222	1	0.555556	0.555556	0.733333	0.73063	0.705556
60	40	44	How can acceptability and compliance of Kangaroo Mother Care be increased in LMICs?	RIEI	0.791667	0.833333	0.833333	0.611111	0.555556	0.725	0.727352	0.622222
38	41	42	Identify low cost and effective biomarkers to predict preterm birth (PTB) or small for gestational age (SGA) in LMICs.	RDNI	0.833333	0.708333	0.636364	0.666667	0.791667	0.727273	0.726558	0.733333
74	42	40	Investigating breast milk and gut health among preterm, low birth weight (LBW) and small for gestational age (SGA) infants in LMICs.	EPI	0.708333	0.727273	0.875	0.625	0.708333	0.728788	0.725854	0.694444
2	43	41	What is the effect of obstetric complications during previous pregnancy (e.g., previous preterm birth or mid-trimester birth, short inter-pregnancy interval, previous cervical surgery, unsafe abortion etc.) on low birth weight (LBW), small for gestational age (SGA) and preterm births (PTB) in LMICs?	EPI	0.972222	0.722222	0.777778	0.444444	0.722222	0.727778	0.723185	0.644444
40	44	49	What are the barriers and most feasible ways to reduce nosocomial infection (in SCANU/Newborn units/NICU etc.) in LMICs?	HPSR	0.8	0.785714	0.733333	0.666667	0.6	0.717143	0.720149	0.59
23	45	46	Develop and test strategies for improving the accuracy of gestational age assessment in LMICs.	RDNI	0.791667	0.833333	0.772727	0.5	0.708333	0.721212	0.719505	0.666667
48	46	48	Evaluate the use of digital technologies (e.g., mobile phone etc.) to improve follow-up of preterm babies after discharge from health facilities.	RIEI	1	0.75	0.708333	0.545455	0.583333	0.717424	0.718765	0.75
6	47	45	What is the effect of nutritional status (e.g., underweight, overweight and obesity, micronutrient deficiency etc.) on low birth weight (LBW), small for gestational age (SGA) and preterm births (PTB) in LMICs?	EPI	0.8	0.7	0.666667	0.545455	0.9	0.722424	0.716915	0.71
29	48	47	What is the prevalence and cause of neonatal sepsis in preterm, low birth weight (LBW) and small for gestational age (SGA) infants in LMICs?	EPI	0.727273	0.75	0.888889	0.5	0.722222	0.717677	0.712591	0.722222
17	49	43	What are the specific causes of perinatal death across the preterm birth (PTB) gestational age ranges in LMICs?	EPI	0.863636	0.571429	0.888889	0.388889	0.916667	0.725902	0.712281	0.755556
81	50	52	What is the effectiveness of cervical pessary in the prevention of preterm birth (PTB)?	EPI	0.916667	0.818182	0.75	0.541667	0.5	0.705303	0.708689	0.644444
93	51	50	Test and integrate service delivery indicators related to preterm birth (PTB) into routine data collection systems for national programme improvement and accountability.	HPSR	0.833333	0.833333	0.8125	0.388889	0.666667	0.706944	0.703718	0.65
84	52	53	What is the effect of conditional cash transfer programmes carried out in LMICs on low birth weight (LBW), small for gestational age (SGA) and preterm birth (PTB) outcomes?	HPSR	0.833333	0.666667	0.666667	0.611111	0.722222	0.7	0.69863	0.644444
26	53	51	What are the determinants of postnatal growth of preterm newborns in LMICs?	EPI	0.833333	0.666667	0.625	0.444444	0.958333	0.705556	0.697268	0.716667
56	54	54	Assess the effectiveness of community-based Kangaroo Mother Care (KMC) in reducing neonatal mortality of clinically stable preterm and low birth weight (LBW) infants?	HPSR	0.75	0.875	0.875	0.4375	0.55	0.6975	0.697125	0.65
82	55	55	What are the facilitators/barriers to implementation of primary, secondary or tertiary interventions to prevent preterm birth (PTB) and its related complications?	HPSR	0.916667	0.8125	0.666667	0.458333	0.625	0.695833	0.696403	0.705556
91	56	56	Develop and test approaches to prevent or reduce the risk of gestational diabetes and thereby reducing the risk of small for gestational age (SGA) and preterm birth (PTB) outcomes.	RDNI	1	0.625	0.875	0.458333	0.5	0.691667	0.688806	0.65
14	57	57	Determine the true burden (prevalence/incidence) of low birth weight (LBW), small for gestational age (SGA), premature rupture of membrane (PROM) and preterm births (PTB) using reliable methods in LMICs.	EPI	1	0.541667	0.583333	0.541667	0.75	0.683333	0.679555	0.666667
69	58	58	What is the best strategy to increase the use of antenatal magnesium sulphate prior to very preterm birth (PTB) for fatal neuroprotection in LMICs?	RIEI	0.821429	0.7	0.833333	0.5	0.541667	0.679286	0.677881	0.6
53	59	60	Assess the effect of Early Childhood Development (ECD) interventions (e.g., early infant stimulation/parenting interventions) on health and developmental outcomes of preterm newborn.	EPI	0.916667	0.791667	0.590909	0.458333	0.625	0.676515	0.677798	0.627778
37	60	63	Develop low-cost, point of care and easily implementable technique to predict preterm birth (PTB) with highest possible accuracy in LMICs.	RDNI	0.916667	0.75	0.590909	0.590909	0.5	0.669697	0.674995	0.666667
20	61	59	What is the effect of maternal influenza vaccination on low birth weight (LBW), small for gestational age (SGA) and preterm births (PTB) in LMICs?	EPI	1	0.583333	0.791667	0.444444	0.571429	0.678175	0.674126	0.677778
35	62	61	How can care for preterm and low birth weight (LBW) newborns in remote community settings be improved?	HPSR	0.8	0.6	0.5	0.666667	0.8	0.673333	0.672511	0.64
80	63	62	How can clinical support and supervision of community health workers in the management of small and sick newborns be improved in LMICs?	HPSR	0.833333	0.708333	0.625	0.444444	0.75	0.672222	0.668796	0.711111
4	64	64	What is the effect of maternal hazardous substance use (e.g., alcohol, tobacco and illicit substances) on low birth weight (LBW), small for gestational age (SGA) and preterm births (PTB) in LMICs?	EPI	0.916667	0.607143	0.8	0.4	0.566667	0.658095	0.65357	0.681111
50	65	65	Evaluate the effectiveness and cost-effectiveness of quality improvement (QI) activities in improving care of preterm babies at health facilities in LMICs.	HPSR	0.625	0.625	0.727273	0.583333	0.708333	0.653788	0.650412	0.611111
78	66	66	Does simulation-based teaching of inter professionals improve early outcomes of preterm babies?	RIEI	0.833333	0.583333	0.555556	0.666667	0.6	0.647778	0.649945	0.588889
88	67	67	Evaluate the impact of interventions that reduce exposure to smoking, alcohol and illicit substance use on preterm birth (PTB) outcomes in LMICs.	EPI	0.875	0.75	0.666667	0.444444	0.5	0.647222	0.648963	0.655555
47	68	68	Assess the awareness and educational needs of pregnant women, family, community members and health care providers regarding prematurity and its complications.	EPI	1	0.4375	0.555556	0.5	0.666667	0.631945	0.627792	0.755556
54	69	69	Determining the value of umbilical artery Doppler ultrasound in LMICs to prevent stillbirths (SB) and improve other neonatal outcomes including preterm births (PTB) in LMICs.	RIEI	1	0.541667	0.65	0.416667	0.5	0.621667	0.619872	0.594445
8	70	70	What is the effect of genealogical risk factors (e.g., consanguinity marriage, chromosomal anomaly etc.) on low birth weight (LBW), small for gestational age (SGA) and preterm births (PTB) in LMICs?	EPI	0.833333	0.678571	0.766667	0.416667	0.4	0.619048	0.619679	0.623333
41	71	72	Investigating the optimal management of preterm premature rupture of membrane (pPROM) across all gestations in LMICs.	RIEI	0.625	0.666667	0.666667	0.5	0.5	0.591667	0.592611	0.616667
33	72	71	What are the community level practices regarding prevention and management of preterm births (PTB) in LMICs?	EPI	0.708333	0.416667	0.791667	0.458333	0.625	0.6	0.591944	0.65
7	73	73	What is the effect of lifestyle related factors (e.g., exercise, workload etc.) on low birth weight (LBW), small for gestational age (SGA) and preterm births (PTB) in LMICs?	EPI	0.866667	0.433333	0.466667	0.4	0.785714	0.590476	0.583273	0.706667
44	74	74	How can use of evidence-based interventions during antenatal care visits be scaled up in primary and secondary level facilities to reduce preterm birth (PTB) in LMICs?	HPSR	0.75	0.541667	0.541667	0.375	0.708333	0.583333	0.577861	0.583333
58	75	75	Assess the impact of quality improvement initiatives in improving Kangaroo Mother Care (KMC) counseling.	HPSR	0.791667	0.5	0.833333	0.277778	0.5	0.580556	0.572907	0.594445
71	76	76	Develop cost-effective digital tools/technologies to assist health care providers and caregivers in the management of preterm babies.	RDNI	0.75	0.541667	0.583333	0.333333	0.666667	0.575	0.569083	0.7
72	77	80	How can we use artificial intelligence or machine learning capabilities to personalize preventative efforts for preterm birth (PTB) and its related outcomes?	RDNI	0.708333	0.666667	0.5	0.388889	0.541667	0.561111	0.561815	0.605556
3	78	79	What is the effect of maternal mental health disorders (e.g., depression, anxiety, stress etc.) on low birth weight (LBW), small for gestational age (SGA) and preterm births (PTB) in LMICs?	EPI	0.611111	0.571429	0.4	0.5	0.733333	0.563175	0.56158	0.511111
11	79	77	What is the effect of measles and rubella vaccination before conception on pregnancy outcome including low birth weight (LBW), small for gestational age (SGA) and preterm births (PTB) in LMICs?	EPI	0.833333	0.625	0.666667	0.166667	0.541667	0.566667	0.560806	0.616667
73	80	78	Developing guidance for interventions and indicators of respectful care for small and sick preterm newborns in LMICs.	HPSR	0.583333	0.363636	0.708333	0.375	0.791667	0.564394	0.551732	0.594445
95	81	82	What is the value of preconception counseling in reducing preterm birth (PTB) and related adverse outcomes?	EPI	0.708333	0.4375	0.666667	0.388889	0.5	0.540278	0.535662	0.622222
76	82	83	Does prophylaxis antibiotics improve failure to thrive among preterm infants in the first 6 months of life?	EPI	0.583333	0.444444	0.777778	0.388889	0.5	0.538889	0.532667	0.538889
45	83	81	What models of continuity of care and of carer can contribute to reducing low birth weight (LBW), small for gestational age (SGA) and preterm birth (PTB) in LMIC settings?	HPSR	0.708333	0.3125	0.571429	0.388889	0.727273	0.541685	0.531774	0.672222
15	84	87	What is the effect of assisted conception on low birth weight (LBW), small for gestational age (SGA) and preterm births (PTB) in LMICs?	EPI	0.875	0.545455	0.636364	0.277778	0.166667	0.500252	0.502897	0.627778
9	85	85	What is the effect of environmental risk factors (e.g., metals and metalloids; air pollutants; organic pollutants etc.) on low birth weight (LBW), small for gestational age (SGA) and preterm births (PTB) in LMICs?	EPI	0.666667	0.266667	0.5	0.458333	0.633333	0.505	0.498306	0.563333
22	86	86	What is the value of routine fetal ultrasound in the third trimester to identify small for gestational age (SGA) babies at risk of perinatal death in LMICs?	RIEI	0.708333	0.454545	0.5	0.291667	0.555556	0.50202	0.49729	0.583333
19	87	84	Does vaccination against lassa fever reduce the risk of preterm birth (PTB)?	EPI	0.833333	0.25	0.625	0	0.833333	0.508333	0.488194	0.755556
16	88	88	What is the prevalence, determinants, and consequences of indicated (physician initiated) premature delivery in LMICs?	EPI	0.583333	0.444444	0.666667	0.357143	0	0.410318	0.415122	0.611111
46	89	89	Implement and evaluate social and behavior change communication (SBCC) approaches in promoting care-seeking for pregnant women and/or sick preterm newborns?	HPSR	0.5625	0.444444	0.388889	0.222222	0.333333	0.390278	0.390028	0.6
89	90	90	What is the impact of task shifting and task sharing of service providers in prevention and management of low birth weight (LBW), small for gestational age (SGA) and preterm births (PTB) in LMICs?	HPSR	0.333333	0.409091	0.166667	0.5	0.5	0.381818	0.385081	0.577778
18	91	91	Does lassa fever cause preterm birth (PTB)?	EPI	0.909091	0.5	0	0	0.333333	0.348485	0.351364	0.977778
32	92	92	How can evidenced social and community support mechanisms for management of preterm infants in LMICs be designed and implemented?	HPSR	0.208333	0.0909091	0.375	0.166667	0.833333	0.334848	0.317503	0.683333
68	93	93	Can community-based participatory learning and action group interventions prevent preterm birth (PTB)?	HPSR	0.5	0.166667	0.5	0	0.166667	0.266667	0.259778	0.611111
24	94	94	What are the socio-economic outcomes of low birth weight (LBW), small for gestational age (SGA) and preterm births (PTB) in LMICs?	EPI	0.0909091	0.25	0.125	0.25	0.333333	0.209848	0.209886	0.627778
13	95	95	What is the association between abdominal trauma or injury and risk of preterm birth (PTB) in LMIC?	EPI	0.590909	0.1875	0.166667	0	0	0.189015	0.190595	0.816667
RPS- Reserch Priority Score; IRPS- Intermediate Research Priority Score; AEA- Average expert agreement; EPI - Epidemiological research; HPSR-Health Policy and Systems Research; RDNI- Research to develop new interventions; RIEI- Research to improve existing interventions.

## Sheet: Table S9 CSR
Table S9: Research questions ranked by researchers with expertise in Clinical Science Research (CSR) (n=39) with intermediate research priority scores (IRPS) for each criterion, weighted and unweighted research priority scores (RPS), and average expert agreement (AEA)
ID	Rank Weighted	Rank Unweighted	Research Questions	Domain	Answerability IRPS	Effectiveness IRPS	Deliverability IRPS	Burden IRPS	Equity IRPS	Unweighted RPS	Weighted RPS	AEA
55	1	1	What are the barriers and challenges of implementing facility-based Kangaroo Mother Care (KMC) in LMICs?	HPSR	0.969697	0.957746	0.942029	0.716667	0.880282	0.893284	0.89169	0.850014
64	2	2	Determine the effectiveness and cost-effectiveness of various strategies (e.g., CPAP, high flow oxygen, T-piece resuscitation etc.) for treating preterm infants with respiratory failure in health facilities in LMICs.	RIEI	0.989583	0.96	0.869565	0.714286	0.892157	0.885118	0.884325	0.824528
79	3	3	How does the presence of skilled birth and neonatal care attendants influence survival outcomes for babies?	HPSR	0.901515	0.954545	0.885246	0.681034	0.924242	0.869317	0.8669	0.823589
90	4	4	What are barriers and challenges to improving existing skin-to-skin practice in LMICs?	HPSR	0.985075	0.963768	0.963768	0.631148	0.779412	0.864634	0.863448	0.827345
43	5	5	How can transport and referral systems for preterm, low birth weight (LBW), small for gestational age (SGA) newborns be improved or maximized in LMICs?	HPSR	0.931818	0.930769	0.833333	0.675926	0.94697	0.863763	0.861178	0.801824
27	6	6	Evaluate the effectiveness and cost effectiveness of nutritional interventions in improving nutritional status of preterm infants in LMICs.	EPI	0.914062	0.887097	0.864407	0.69	0.962687	0.86365	0.859799	0.79894
29	7	7	What is the prevalence and cause of neonatal sepsis in preterm, low birth weight (LBW) and small for gestational age (SGA) infants in LMICs?	EPI	0.925676	0.904412	0.884058	0.688679	0.901408	0.860847	0.858227	0.783279
50	8	8	Evaluate the effectiveness and cost-effectiveness of quality improvement (QI) activities in improving care of preterm babies at health facilities in LMICs.	HPSR	0.90678	0.90678	0.838983	0.740385	0.903509	0.859287	0.858133	0.78581
40	9	9	What are the barriers and most feasible ways to reduce nosocomial infection (in SCANU/Newborn units/NICU etc.) in LMICs?	HPSR	0.956897	0.929825	0.905172	0.677778	0.810345	0.856003	0.855193	0.798505
56	10	10	Assess the effectiveness of community-based Kangaroo Mother Care (KMC) in reducing neonatal mortality of clinically stable preterm and low birth weight (LBW) infants?	HPSR	0.964912	0.991071	0.890909	0.595745	0.818182	0.852164	0.851061	0.816543
39	11	11	Understand the epidemiology of nosocomial infections in newborn nurseries or specialised care newborn units (SCANU) in LMICs.	EPI	0.932203	0.921053	0.903509	0.673469	0.798387	0.845724	0.844926	0.812318
42	12	12	How can referral network and systems be strengthened for timely referral of women experiencing obstetric emergencies (including preterm labour) from rural/primary care to higher care level facilities in LMICs?	HPSR	0.897059	0.902985	0.798508	0.672131	0.946154	0.843367	0.840713	0.764207
31	13	13	What intervention packages can be developed to manage premature and small infants with neonatal jaundice in LMICs?	RDNI	0.862069	0.928571	0.883929	0.666667	0.859649	0.840177	0.838346	0.788106
28	14	18	What are barriers of doing retinopathy of prematurity (ROP) screening for all eligible preterm babies in LMICs?	HPSR	0.943548	0.91129	0.819672	0.655555	0.846774	0.835368	0.834329	0.761468
65	15	15	Development of low-cost, easy-to-use devices to provide NCPAP to preterm neonates.	RDNI	0.911765	0.918367	0.872549	0.642857	0.833333	0.835774	0.834128	0.780429
94	16	14	Evaluate interventions to screen women at risk of preterm birth (PTB) during ANC (e.g., anemia, preeclampsia, NCDs, malnutrition) and improve maternal and newborn outcomes in LMICs.	HPSR	0.953125	0.890625	0.856061	0.603448	0.882812	0.837214	0.833745	0.769866
62	17	16	How can we provide safe and effective phototherapy for premature neonates in LMICs?	RIEI	0.922222	0.909091	0.855556	0.636364	0.855556	0.835758	0.833656	0.787244
51	18	21	Explore barriers and facilitators to antenatal steroid use in public health facilities in LMICs.	HPSR	0.923077	0.923077	0.909091	0.688679	0.713235	0.831432	0.832533	0.755234
26	19	19	What are the determinants of postnatal growth of preterm newborns in LMICs?	EPI	0.935484	0.898148	0.820755	0.611111	0.910714	0.835242	0.831939	0.767457
61	20	17	What are the clinical outcomes of preterm newborns discharged to continue Kangaroo Mother Care (KMC) at home?	EPI	0.904762	0.873016	0.920635	0.625	0.854839	0.83565	0.831838	0.782748
58	21	20	Assess the impact of quality improvement initiatives in improving Kangaroo Mother Care (KMC) counseling.	HPSR	0.916667	0.873016	0.914062	0.66	0.796875	0.832124	0.830162	0.775761
49	22	22	Development and implementation of national policy on Special Care Newborn Units (SCANU) to manage small and premature newborns at referral facilities.	HPSR	0.875	0.88983	0.775862	0.682692	0.933333	0.831344	0.82919	0.783571
48	23	24	Evaluate the use of digital technologies (e.g., mobile phone etc.) to improve follow-up of preterm babies after discharge from health facilities.	RIEI	0.95082	0.893443	0.849206	0.657407	0.782258	0.826627	0.826208	0.74707
75	24	23	How to promote early initiation and exclusive breast feeding of preterm, low birth weight (LBW) and small for gestational age (SGA) infants in LMICs?	RIEI	0.855932	0.905172	0.875	0.65	0.85	0.827221	0.825032	0.752714
36	25	26	Develop effective strategies to improve post discharge follow-up of preterm, low birth weight (LBW) and small for gestational age (SGA) infants in LMICs.	RDNI	0.939394	0.890625	0.804688	0.644068	0.845588	0.824873	0.823526	0.722939
35	26	25	How can care for preterm and low birth weight (LBW) newborns in remote community settings be improved?	HPSR	0.895833	0.852113	0.798611	0.666667	0.911765	0.824998	0.822089	0.754359
53	27	28	Assess the effect of Early Childhood Development (ECD) interventions (e.g., early infant stimulation/parenting interventions) on health and developmental outcomes of preterm newborn.	EPI	0.932203	0.908333	0.810345	0.62963	0.825	0.821102	0.820133	0.759922
77	28	27	Assess the feasibility and effectiveness of integrated family-centered care for hospitalised small and sick newborns in LMICs.	HPSR	0.916667	0.914894	0.895833	0.511628	0.875	0.822804	0.81776	0.768637
60	29	30	How can acceptability and compliance of Kangaroo Mother Care be increased in LMICs?	RIEI	0.857143	0.887097	0.90678	0.613208	0.83871	0.820587	0.817266	0.737418
17	30	29	What are the specific causes of perinatal death across the preterm birth (PTB) gestational age ranges in LMICs?	EPI	0.925676	0.826389	0.867647	0.617188	0.866667	0.820713	0.816527	0.758964
80	31	31	How can clinical support and supervision of community health workers in the management of small and sick newborns be improved in LMICs?	HPSR	0.905797	0.856061	0.815385	0.561225	0.919118	0.811517	0.806548	0.735474
59	32	32	Can providing proper training to community health workers ensure community continuation of Kangaroo Mother Care (KMC) through domiciliary follow-up?	RIEI	0.895161	0.868852	0.862903	0.601852	0.801587	0.806071	0.803664	0.715948
5	33	33	What is the effect of maternal infections (e.g., Urinary tract infections, malaria, HIV, bacterial vaginosis etc.) during pregnancy on low birth weight (LBW), small for gestational age (SGA) and preterm births (PTB) in LMICs?	EPI	0.944444	0.804348	0.887324	0.6	0.785714	0.804366	0.800894	0.71146
66	34	35	Develop approaches to improve access to and use of postnatal surfactant and CPAP for neonates born small and preterm.	RIEI	0.868421	0.877193	0.754386	0.696078	0.789474	0.79711	0.798139	0.691847
69	35	34	What is the best strategy to increase the use of antenatal magnesium sulphate prior to very preterm birth (PTB) for fatal neuroprotection in LMICs?	RIEI	0.908333	0.883333	0.833333	0.583333	0.784483	0.798563	0.796863	0.759922
25	36	37	What are the short- and long-term health and developmental outcomes of babies born preterm, low birth weight (LBW) or small for gestational age (SGA) in LMICs?	EPI	0.953125	0.851562	0.796875	0.556604	0.815385	0.79471	0.791987	0.701691
67	37	36	Assess the effect of integrated and concurrent delivery of interventions (health, hygiene, nutrition, psychosocial support) delivered during pre-conception and pregnancy on prevention of preterm births (PTB) in LMICs.	HPSR	0.858491	0.794118	0.85	0.590909	0.89	0.796704	0.791232	0.709988
21	38	38	What are the barriers and enablers of improved accuracy of gestational age assessment in LMICs?	HPSR	0.916667	0.876712	0.826087	0.546875	0.794521	0.792172	0.789665	0.71599
44	39	39	How can use of evidence-based interventions during antenatal care visits be scaled up in primary and secondary level facilities to reduce preterm birth (PTB) in LMICs?	HPSR	0.856061	0.825758	0.78125	0.612069	0.875	0.790027	0.786695	0.71431
6	40	42	What is the effect of nutritional status (e.g., underweight, overweight and obesity, micronutrient deficiency etc.) on low birth weight (LBW), small for gestational age (SGA) and preterm births (PTB) in LMICs?	EPI	0.907143	0.789855	0.828571	0.596491	0.819444	0.788301	0.784627	0.699256
73	41	40	Developing guidance for interventions and indicators of respectful care for small and sick preterm newborns in LMICs.	HPSR	0.798387	0.809524	0.868852	0.578431	0.893443	0.789727	0.783892	0.700149
46	42	41	Implement and evaluate social and behavior change communication (SBCC) approaches in promoting care-seeking for pregnant women and/or sick preterm newborns?	HPSR	0.898305	0.805085	0.859649	0.542553	0.838983	0.788915	0.783759	0.710575
54	43	43	Determining the value of umbilical artery Doppler ultrasound in LMICs to prevent stillbirths (SB) and improve other neonatal outcomes including preterm births (PTB) in LMICs.	RIEI	0.946154	0.875	0.759259	0.519608	0.824561	0.784917	0.782301	0.729896
57	44	45	Can the Kangaroo Mother Care (KMC) guidance for pre-term/LBW babies be simplified to improve adherence at home?	RIEI	0.856061	0.835938	0.861538	0.596491	0.758065	0.781618	0.779411	0.694871
16	45	46	What is the prevalence, determinants, and consequences of indicated (physician initiated) premature delivery in LMICs?	EPI	0.90625	0.846774	0.875	0.598214	0.663934	0.778035	0.777797	0.700083
1	46	44	What is the effect of socioeconomic and demographic risk factors (e.g. maternal age etc.) on low birth weight (LBW), small for gestational age (SGA) and preterm births (PTB) in LMICs?	EPI	0.940789	0.774648	0.849315	0.492754	0.850649	0.781631	0.775105	0.72229
92	47	47	Test and integrate standardised indicators on nutritional status, health and developmental outcomes to follow up for "Thrive" in preterm (PTB), low birth weight (LBW) or small for gestational age (SGA) babies in LMICs.	HPSR	0.855072	0.80597	0.76087	0.572727	0.873134	0.773555	0.769558	0.687126
33	48	48	What are the community level practices regarding prevention and management of preterm births (PTB) in LMICs?	EPI	0.841667	0.763158	0.836364	0.57	0.85	0.772238	0.76687	0.674113
52	49	50	Explore optimal dosage and mechanism of action of antenatal steroids to improve newborn survival in LMICs.	RIEI	0.862903	0.844828	0.853448	0.574074	0.70339	0.767729	0.766511	0.707811
10	50	49	What is the effect of antepartum complications in the current pregnancy (e.g., multiple gestation, cervical incompetence, preeclampsia, eclampsia, hypertension, diabetes etc.) on low birth weight (LBW), small for gestational age (SGA) and preterm births (PTB) in LMICs?	EPI	0.884058	0.780303	0.815385	0.575472	0.785714	0.768186	0.764832	0.6953
47	51	51	Assess the awareness and educational needs of pregnant women, family, community members and health care providers regarding prematurity and its complications.	EPI	0.932203	0.780702	0.815789	0.542553	0.745763	0.763402	0.760363	0.6558
14	52	52	Determine the true burden (prevalence/incidence) of low birth weight (LBW), small for gestational age (SGA), premature rupture of membrane (PROM) and preterm births (PTB) using reliable methods in LMICs.	EPI	0.902985	0.803279	0.774193	0.570175	0.753968	0.76092	0.759097	0.691933
71	53	54	Develop cost-effective digital tools/technologies to assist health care providers and caregivers in the management of preterm babies.	RDNI	0.898148	0.817308	0.730769	0.545455	0.801887	0.758713	0.756355	0.668273
63	54	53	Develop and validate simple guidelines for nurse-led use of CPAP in infants.	RIEI	0.830189	0.8	0.87	0.539474	0.754902	0.758913	0.755066	0.703767
23	55	55	Develop and test strategies for improving the accuracy of gestational age assessment in LMICs.	RDNI	0.833333	0.858333	0.788136	0.5	0.806452	0.757251	0.753838	0.681932
41	56	57	Investigating the optimal management of preterm premature rupture of membrane (pPROM) across all gestations in LMICs.	RIEI	0.838461	0.84127	0.75	0.598214	0.730769	0.751743	0.751737	0.670662
86	57	56	How can access to sexual, reproductive and maternal health be improved for populations at high risk of preterm births (e.g., adolescents) in LMICs?	HPSR	0.8125	0.802817	0.770833	0.542373	0.84507	0.754719	0.750529	0.676526
78	58	59	Does simulation-based teaching of inter professionals improve early outcomes of preterm babies?	RIEI	0.869231	0.787879	0.792308	0.553571	0.738462	0.74829	0.745945	0.620827
83	59	58	What are the health system level facilitators and barriers for access to good health care for mothers in preterm labour or who are at risk of preterm labor?	HPSR	0.877193	0.745763	0.788136	0.55	0.785714	0.749361	0.745379	0.673857
88	60	61	Evaluate the impact of interventions that reduce exposure to smoking, alcohol and illicit substance use on preterm birth (PTB) outcomes in LMICs.	EPI	0.892308	0.8	0.850877	0.480769	0.7	0.744791	0.741414	0.665851
12	61	60	What is the impact of nutritional supplementations (e.g., OMEGA 3, amino acid, nitrates, iron etc.) during pregnancy on low birth weight (LBW), small for gestational age (SGA) and preterm births (PTB) in LMICs?	EPI	0.861538	0.765625	0.746032	0.474138	0.882812	0.746029	0.73974	0.692643
32	62	62	How can evidenced social and community support mechanisms for management of preterm infants in LMICs be designed and implemented?	HPSR	0.775862	0.775862	0.737288	0.520408	0.90678	0.74324	0.737421	0.664878
30	63	63	Can lactoferrin improve child survival by preventing neonatal sepsis in low birth weight (LBW) infants in LMICs?	EPI	0.901961	0.776596	0.78	0.5	0.740741	0.73986	0.736604	0.666714
7	64	64	What is the effect of lifestyle related factors (e.g., exercise, workload etc.) on low birth weight (LBW), small for gestational age (SGA) and preterm births (PTB) in LMICs?	EPI	0.841772	0.810811	0.78481	0.522388	0.720779	0.736112	0.734051	0.676231
82	65	65	What are the facilitators/barriers to implementation of primary, secondary or tertiary interventions to prevent preterm birth (PTB) and its related complications?	HPSR	0.816176	0.757576	0.776119	0.563492	0.742647	0.731202	0.72859	0.61044
4	66	66	What is the effect of maternal hazardous substance use (e.g., alcohol, tobacco and illicit substances) on low birth weight (LBW), small for gestational age (SGA) and preterm births (PTB) in LMICs?	EPI	0.884058	0.734849	0.746377	0.517241	0.757353	0.727975	0.724426	0.661867
95	67	69	What is the value of preconception counseling in reducing preterm birth (PTB) and related adverse outcomes?	EPI	0.864865	0.814286	0.760563	0.492308	0.678571	0.722119	0.720829	0.622122
2	68	67	What is the effect of obstetric complications during previous pregnancy (e.g., previous preterm birth or mid-trimester birth, short inter-pregnancy interval, previous cervical surgery, unsafe abortion etc.) on low birth weight (LBW), small for gestational age (SGA) and preterm births (PTB) in LMICs?	EPI	0.907143	0.719178	0.784722	0.473684	0.739437	0.724833	0.720148	0.648116
38	69	70	Identify low cost and effective biomarkers to predict preterm birth (PTB) or small for gestational age (SGA) in LMICs.	RDNI	0.876923	0.804688	0.71875	0.483051	0.726562	0.721995	0.720033	0.651651
93	70	68	Test and integrate service delivery indicators related to preterm birth (PTB) into routine data collection systems for national programme improvement and accountability.	HPSR	0.854839	0.745455	0.719298	0.45	0.847458	0.72341	0.717455	0.630664
70	71	71	Assess the effectiveness of different tocolytics on the prevention of preterm delivery and newborn outcomes in LMICs.	EPI	0.90625	0.715385	0.801587	0.462963	0.709677	0.719172	0.714604	0.684012
72	72	74	How can we use artificial intelligence or machine learning capabilities to personalize preventative efforts for preterm birth (PTB) and its related outcomes?	RDNI	0.851064	0.795455	0.670213	0.539474	0.706522	0.712545	0.712415	0.633797
81	73	72	What is the effectiveness of cervical pessary in the prevention of preterm birth (PTB)?	EPI	0.912281	0.758929	0.817308	0.416667	0.675926	0.716222	0.712071	0.686543
74	74	76	Investigating breast milk and gut health among preterm, low birth weight (LBW) and small for gestational age (SGA) infants in LMICs.	EPI	0.722222	0.811321	0.796296	0.533333	0.694444	0.711523	0.70986	0.645142
34	75	75	How to train and equip community health workers to date pregnancies and identify women at risk of preterm labour in LMICs?	HPSR	0.769231	0.734375	0.690476	0.544643	0.820312	0.711808	0.708077	0.635612
19	76	73	Does vaccination against lassa fever reduce the risk of preterm birth (PTB)?	EPI	0.833333	0.71875	0.783333	0.384615	0.842857	0.712578	0.704255	0.65709
45	77	77	What models of continuity of care and of carer can contribute to reducing low birth weight (LBW), small for gestational age (SGA) and preterm birth (PTB) in LMIC settings?	HPSR	0.770833	0.753731	0.731343	0.466102	0.816176	0.707637	0.702433	0.595433
22	78	79	What is the value of routine fetal ultrasound in the third trimester to identify small for gestational age (SGA) babies at risk of perinatal death in LMICs?	RIEI	0.916667	0.716216	0.633333	0.453846	0.796053	0.703223	0.699159	0.652493
68	79	78	Can community-based participatory learning and action group interventions prevent preterm birth (PTB)?	HPSR	0.828358	0.706349	0.820312	0.424528	0.741935	0.704297	0.697926	0.665936
37	80	81	Develop low-cost, point of care and easily implementable technique to predict preterm birth (PTB) with highest possible accuracy in LMICs.	RDNI	0.77027	0.706667	0.673611	0.578125	0.767606	0.699256	0.696913	0.564869
85	81	80	Determine the effectiveness of aspirin prophylaxis for the prevention of preterm birth (PTB) in LMICs?	EPI	0.881356	0.736364	0.817308	0.392157	0.672414	0.69992	0.695013	0.652011
3	82	82	What is the effect of maternal mental health disorders (e.g., depression, anxiety, stress etc.) on low birth weight (LBW), small for gestational age (SGA) and preterm births (PTB) in LMICs?	EPI	0.839506	0.789474	0.61875	0.507692	0.698718	0.690828	0.69093	0.615642
87	83	83	Evaluate the feasibility and effectiveness of policies and guidelines regarding the prevention and management preterm birth (PTB) in LMICs.	HPSR	0.742424	0.712121	0.742424	0.544643	0.676923	0.683707	0.681711	0.592777
18	84	84	Does lassa fever cause preterm birth (PTB)?	EPI	0.838235	0.672414	0.722222	0.454545	0.678571	0.673198	0.669415	0.575623
11	85	85	What is the effect of measles and rubella vaccination before conception on pregnancy outcome including low birth weight (LBW), small for gestational age (SGA) and preterm births (PTB) in LMICs?	EPI	0.753968	0.786885	0.79661	0.401961	0.594828	0.66685	0.664621	0.658064
15	86	87	What is the effect of assisted conception on low birth weight (LBW), small for gestational age (SGA) and preterm births (PTB) in LMICs?	EPI	0.87931	0.778689	0.767241	0.423913	0.449153	0.659661	0.661153	0.609827
91	87	86	Develop and test approaches to prevent or reduce the risk of gestational diabetes and thereby reducing the risk of small for gestational age (SGA) and preterm birth (PTB) outcomes.	RDNI	0.764706	0.692308	0.761194	0.463636	0.625	0.661369	0.658497	0.591168
24	88	88	What are the socio-economic outcomes of low birth weight (LBW), small for gestational age (SGA) and preterm births (PTB) in LMICs?	EPI	0.723077	0.664179	0.632812	0.464912	0.789062	0.654809	0.64995	0.58138
13	89	89	What is the association between abdominal trauma or injury and risk of preterm birth (PTB) in LMIC?	EPI	0.83871	0.694915	0.669492	0.411765	0.631579	0.649292	0.64685	0.599496
20	90	90	What is the effect of maternal influenza vaccination on low birth weight (LBW), small for gestational age (SGA) and preterm births (PTB) in LMICs?	EPI	0.864407	0.7	0.737288	0.38	0.55	0.646339	0.644169	0.620707
89	91	91	What is the impact of task shifting and task sharing of service providers in prevention and management of low birth weight (LBW), small for gestational age (SGA) and preterm births (PTB) in LMICs?	HPSR	0.688679	0.705882	0.607843	0.479167	0.740385	0.644391	0.641743	0.517064
76	92	92	Does prophylaxis antibiotics improve failure to thrive among preterm infants in the first 6 months of life?	EPI	0.690476	0.672727	0.75	0.447368	0.618644	0.635843	0.632559	0.542028
9	93	93	What is the effect of environmental risk factors (e.g., metals and metalloids; air pollutants; organic pollutants etc.) on low birth weight (LBW), small for gestational age (SGA) and preterm births (PTB) in LMICs?	EPI	0.8	0.556452	0.669355	0.372549	0.725807	0.624832	0.617495	0.566265
8	94	94	What is the effect of genealogical risk factors (e.g., consanguinity marriage, chromosomal anomaly etc.) on low birth weight (LBW), small for gestational age (SGA) and preterm births (PTB) in LMICs?	EPI	0.780303	0.677419	0.681818	0.425	0.485294	0.609967	0.61013	0.515186
84	95	95	What is the effect of conditional cash transfer programmes carried out in LMICs on low birth weight (LBW), small for gestational age (SGA) and preterm birth (PTB) outcomes?	HPSR	0.65625	0.625	0.568182	0.428571	0.715909	0.598782	0.594944	0.513413
RPS- Reserch Priority Score; IRPS- Intermediate Research Priority Score; AEA- Average expert agreement; EPI - Epidemiological research; HPSR-Health Policy and Systems Research; RDNI- Research to develop new interventions; RIEI- Research to improve existing interventions.

## Sheet: Table S10 PHHSR
Table S10: Research questions for ranked by researchers with expertise in Public Health and Health Systems Research (PHHSR) (n=69) with intermediate research priority scores (IRPS) for each criterion, weighted and unweighted research priority scores (RPS), and average expert agreement (AEA)
ID	Rank Weighted	Rank Unweighted	Research Questions	Domain	Answerability IRPS	Effectiveness IRPS	Deliverability IRPS	Burden IRPS	Equity IRPS	Unweighted RPS	Weighted RPS	AEA
55	1	1	What are the barriers and challenges of implementing facility-based Kangaroo Mother Care (KMC) in LMICs?	HPSR	0.986755	0.937086	0.936242	0.75	0.865517	0.89512	0.894136	0.838053
79	2	2	How does the presence of skilled birth and neonatal care attendants influence survival outcomes for babies?	HPSR	0.930464	0.930556	0.914179	0.75	0.911111	0.887262	0.885491	0.819836
42	3	3	How can referral network and systems be strengthened for timely referral of women experiencing obstetric emergencies (including preterm labour) from rural/primary care to higher care level facilities in LMICs?	HPSR	0.925325	0.935811	0.87931	0.713178	0.957143	0.882153	0.879417	0.815788
56	4	4	Assess the effectiveness of community-based Kangaroo Mother Care (KMC) in reducing neonatal mortality of clinically stable preterm and low birth weight (LBW) infants?	HPSR	0.950658	0.931973	0.91554	0.700758	0.886525	0.877091	0.875022	0.822714
60	5	5	How can acceptability and compliance of Kangaroo Mother Care be increased in LMICs?	RIEI	0.92	0.941606	0.932143	0.706612	0.857664	0.871605	0.870099	0.805047
75	6	6	How to promote early initiation and exclusive breast feeding of preterm, low birth weight (LBW) and small for gestational age (SGA) infants in LMICs?	RIEI	0.898693	0.94863	0.925676	0.711538	0.85461	0.867829	0.866645	0.797729
43	7	7	How can transport and referral systems for preterm, low birth weight (LBW), small for gestational age (SGA) newborns be improved or maximized in LMICs?	HPSR	0.920139	0.911765	0.875912	0.730435	0.896296	0.866909	0.865318	0.808245
61	8	8	What are the clinical outcomes of preterm newborns discharged to continue Kangaroo Mother Care (KMC) at home?	EPI	0.944056	0.894737	0.930147	0.649573	0.876866	0.859076	0.855514	0.806274
90	9	10	What are barriers and challenges to improving existing skin-to-skin practice in LMICs?	HPSR	0.948718	0.92953	0.937086	0.648438	0.806122	0.853979	0.852302	0.805715
29	10	9	What is the prevalence and cause of neonatal sepsis in preterm, low birth weight (LBW) and small for gestational age (SGA) infants in LMICs?	EPI	0.953947	0.883117	0.886364	0.693798	0.85274	0.853993	0.852083	0.77665
64	11	11	Determine the effectiveness and cost-effectiveness of various strategies (e.g., CPAP, high flow oxygen, T-piece resuscitation etc.) for treating preterm infants with respiratory failure in health facilities in LMICs.	RIEI	0.896296	0.941406	0.888	0.662037	0.864754	0.850499	0.848691	0.793194
50	12	12	Evaluate the effectiveness and cost-effectiveness of quality improvement (QI) activities in improving care of preterm babies at health facilities in LMICs.	HPSR	0.902256	0.916	0.872	0.696078	0.855372	0.848341	0.847097	0.75555
58	13	13	Assess the impact of quality improvement initiatives in improving Kangaroo Mother Care (KMC) counseling.	HPSR	0.897959	0.906716	0.930657	0.65812	0.842308	0.847152	0.844554	0.787924
6	14	14	What is the effect of nutritional status (e.g., underweight, overweight and obesity, micronutrient deficiency etc.) on low birth weight (LBW), small for gestational age (SGA) and preterm births (PTB) in LMICs?	EPI	0.929012	0.877419	0.898734	0.654412	0.824503	0.836816	0.834513	0.760871
94	15	15	Evaluate interventions to screen women at risk of preterm birth (PTB) during ANC (e.g., anemia, preeclampsia, NCDs, malnutrition) and improve maternal and newborn outcomes in LMICs.	HPSR	0.910596	0.888513	0.880137	0.646341	0.857664	0.83665	0.83397	0.756531
80	16	16	How can clinical support and supervision of community health workers in the management of small and sick newborns be improved in LMICs?	HPSR	0.908163	0.878571	0.862319	0.633929	0.892593	0.835115	0.83161	0.766435
48	17	17	Evaluate the use of digital technologies (e.g., mobile phone etc.) to improve follow-up of preterm babies after discharge from health facilities.	RIEI	0.931507	0.883212	0.890511	0.618421	0.846457	0.834021	0.830894	0.759935
36	18	18	Develop effective strategies to improve post discharge follow-up of preterm, low birth weight (LBW) and small for gestational age (SGA) infants in LMICs.	RDNI	0.896552	0.884892	0.846154	0.654762	0.879433	0.832358	0.82978	0.746769
28	19	20	What are barriers of doing retinopathy of prematurity (ROP) screening for all eligible preterm babies in LMICs?	HPSR	0.974453	0.93254	0.834615	0.638393	0.764925	0.828985	0.829484	0.755727
40	20	21	What are the barriers and most feasible ways to reduce nosocomial infection (in SCANU/Newborn units/NICU etc.) in LMICs?	HPSR	0.914286	0.899225	0.923077	0.691964	0.712598	0.82823	0.828794	0.749932
62	21	19	How can we provide safe and effective phototherapy for premature neonates in LMICs?	RIEI	0.90146	0.901575	0.862205	0.64433	0.843478	0.83061	0.828636	0.768781
35	22	22	How can care for preterm and low birth weight (LBW) newborns in remote community settings be improved?	HPSR	0.856164	0.868613	0.844203	0.649573	0.919118	0.827534	0.823778	0.739813
51	23	23	Explore barriers and facilitators to antenatal steroid use in public health facilities in LMICs.	HPSR	0.906896	0.884892	0.883803	0.664062	0.769504	0.821832	0.821093	0.752559
31	24	24	What intervention packages can be developed to manage premature and small infants with neonatal jaundice in LMICs?	RDNI	0.866197	0.88806	0.88806	0.660869	0.787313	0.8181	0.816891	0.756669
10	25	25	What is the effect of antepartum complications in the current pregnancy (e.g., multiple gestation, cervical incompetence, preeclampsia, eclampsia, hypertension, diabetes etc.) on low birth weight (LBW), small for gestational age (SGA) and preterm births (PTB) in LMICs?	EPI	0.943333	0.850694	0.881757	0.65812	0.753472	0.817475	0.816466	0.730514
25	26	27	What are the short- and long-term health and developmental outcomes of babies born preterm, low birth weight (LBW) or small for gestational age (SGA) in LMICs?	EPI	0.944828	0.855072	0.883212	0.591304	0.798508	0.814585	0.811616	0.733193
27	27	26	Evaluate the effectiveness and cost effectiveness of nutritional interventions in improving nutritional status of preterm infants in LMICs.	EPI	0.884106	0.858156	0.822917	0.618644	0.891608	0.815086	0.811525	0.748752
65	28	29	Development of low-cost, easy-to-use devices to provide NCPAP to preterm neonates.	RDNI	0.821705	0.890909	0.884956	0.653465	0.809322	0.812071	0.810331	0.731394
77	29	28	Assess the feasibility and effectiveness of integrated family-centered care for hospitalised small and sick newborns in LMICs.	HPSR	0.890845	0.867424	0.847826	0.623853	0.830645	0.812119	0.809679	0.740318
23	30	31	Develop and test strategies for improving the accuracy of gestational age assessment in LMICs.	RDNI	0.914966	0.876761	0.868794	0.582645	0.804348	0.809503	0.806796	0.742436
12	31	30	What is the impact of nutritional supplementations (e.g., OMEGA 3, amino acid, nitrates, iron etc.) during pregnancy on low birth weight (LBW), small for gestational age (SGA) and preterm births (PTB) in LMICs?	EPI	0.916667	0.866907	0.858696	0.560345	0.850394	0.810601	0.806582	0.742506
59	32	32	Can providing proper training to community health workers ensure community continuation of Kangaroo Mother Care (KMC) through domiciliary follow-up?	RIEI	0.907895	0.867347	0.827815	0.60084	0.840278	0.808835	0.80612	0.736899
53	33	33	Assess the effect of Early Childhood Development (ECD) interventions (e.g., early infant stimulation/parenting interventions) on health and developmental outcomes of preterm newborn.	EPI	0.888889	0.865248	0.849624	0.615703	0.818182	0.807529	0.805138	0.751356
5	34	34	What is the effect of maternal infections (e.g., Urinary tract infections, malaria, HIV, bacterial vaginosis etc.) during pregnancy on low birth weight (LBW), small for gestational age (SGA) and preterm births (PTB) in LMICs?	EPI	0.939394	0.838509	0.884615	0.558594	0.808917	0.806006	0.801981	0.747152
39	35	35	Understand the epidemiology of nosocomial infections in newborn nurseries or specialised care newborn units (SCANU) in LMICs.	EPI	0.877778	0.855469	0.862205	0.660714	0.756302	0.802494	0.801737	0.737758
16	36	36	What is the prevalence, determinants, and consequences of indicated (physician initiated) premature delivery in LMICs?	EPI	0.911972	0.870504	0.856061	0.644144	0.68595	0.793726	0.794482	0.689542
41	37	40	Investigating the optimal management of preterm premature rupture of membrane (pPROM) across all gestations in LMICs.	RIEI	0.869231	0.868852	0.844	0.632743	0.743478	0.791661	0.791161	0.704239
21	38	38	What are the barriers and enablers of improved accuracy of gestational age assessment in LMICs?	HPSR	0.909091	0.885621	0.853333	0.553846	0.760417	0.792462	0.79051	0.723715
83	39	37	What are the health system level facilitators and barriers for access to good health care for mothers in preterm labour or who are at risk of preterm labor?	HPSR	0.868965	0.807143	0.841549	0.629032	0.817857	0.792909	0.789865	0.705311
33	40	39	What are the community level practices regarding prevention and management of preterm births (PTB) in LMICs?	EPI	0.888112	0.830882	0.835766	0.567797	0.835766	0.791665	0.787744	0.716326
26	41	41	What are the determinants of postnatal growth of preterm newborns in LMICs?	EPI	0.882979	0.857664	0.851562	0.574766	0.781746	0.789744	0.787238	0.70862
17	42	43	What are the specific causes of perinatal death across the preterm birth (PTB) gestational age ranges in LMICs?	EPI	0.87415	0.819853	0.827068	0.626126	0.764706	0.782381	0.780773	0.697352
67	43	42	Assess the effect of integrated and concurrent delivery of interventions (health, hygiene, nutrition, psychosocial support) delivered during pre-conception and pregnancy on prevention of preterm births (PTB) in LMICs.	HPSR	0.826087	0.814394	0.844961	0.583333	0.852713	0.784298	0.779811	0.715655
92	44	44	Test and integrate standardised indicators on nutritional status, health and developmental outcomes to follow up for "Thrive" in preterm (PTB), low birth weight (LBW) or small for gestational age (SGA) babies in LMICs.	HPSR	0.869565	0.837121	0.809701	0.547414	0.847328	0.782226	0.778179	0.721504
32	45	46	How can evidenced social and community support mechanisms for management of preterm infants in LMICs be designed and implemented?	HPSR	0.828767	0.833333	0.812977	0.591743	0.833333	0.780031	0.776839	0.701453
73	46	45	Developing guidance for interventions and indicators of respectful care for small and sick preterm newborns in LMICs.	HPSR	0.805147	0.82	0.872951	0.564815	0.845833	0.781749	0.776765	0.695149
46	47	47	Implement and evaluate social and behavior change communication (SBCC) approaches in promoting care-seeking for pregnant women and/or sick preterm newborns?	HPSR	0.822917	0.810714	0.859849	0.573913	0.816794	0.776837	0.772638	0.70346
81	48	48	What is the effectiveness of cervical pessary in the prevention of preterm birth (PTB)?	EPI	0.924603	0.839806	0.834821	0.520833	0.757143	0.775441	0.772521	0.719917
44	49	49	How can use of evidence-based interventions during antenatal care visits be scaled up in primary and secondary level facilities to reduce preterm birth (PTB) in LMICs?	HPSR	0.832143	0.837037	0.797794	0.584034	0.823077	0.774817	0.77198	0.699021
30	50	50	Can lactoferrin improve child survival by preventing neonatal sepsis in low birth weight (LBW) infants in LMICs?	EPI	0.90678	0.82967	0.785714	0.565934	0.781818	0.773983	0.771816	0.688429
57	51	51	Can the Kangaroo Mother Care (KMC) guidance for pre-term/LBW babies be simplified to improve adherence at home?	RIEI	0.830882	0.808594	0.826772	0.6	0.79918	0.773086	0.770112	0.695617
63	52	52	Develop and validate simple guidelines for nurse-led use of CPAP in infants.	RIEI	0.790323	0.816964	0.853448	0.60989	0.790179	0.772161	0.769244	0.688032
34	53	53	How to train and equip community health workers to date pregnancies and identify women at risk of preterm labour in LMICs?	HPSR	0.852113	0.798561	0.835821	0.570833	0.801471	0.77176	0.767988	0.702144
14	54	54	Determine the true burden (prevalence/incidence) of low birth weight (LBW), small for gestational age (SGA), premature rupture of membrane (PROM) and preterm births (PTB) using reliable methods in LMICs.	EPI	0.9	0.801471	0.807143	0.579832	0.757937	0.769276	0.767039	0.683588
66	55	55	Develop approaches to improve access to and use of postnatal surfactant and CPAP for neonates born small and preterm.	RIEI	0.829167	0.847458	0.806723	0.591346	0.764957	0.76793	0.766423	0.699624
4	56	56	What is the effect of maternal hazardous substance use (e.g., alcohol, tobacco and illicit substances) on low birth weight (LBW), small for gestational age (SGA) and preterm births (PTB) in LMICs?	EPI	0.8875	0.804348	0.832279	0.583333	0.727273	0.766946	0.765061	0.680388
47	57	57	Assess the awareness and educational needs of pregnant women, family, community members and health care providers regarding prematurity and its complications.	EPI	0.894558	0.770833	0.845324	0.5375	0.785714	0.766786	0.762235	0.679327
86	58	58	How can access to sexual, reproductive and maternal health be improved for populations at high risk of preterm births (e.g., adolescents) in LMICs?	HPSR	0.84106	0.79021	0.791096	0.576613	0.829787	0.765753	0.761984	0.689336
38	59	59	Identify low cost and effective biomarkers to predict preterm birth (PTB) or small for gestational age (SGA) in LMICs.	RDNI	0.859259	0.823529	0.772	0.578704	0.785156	0.76373	0.761735	0.674509
49	60	60	Development and implementation of national policy on Special Care Newborn Units (SCANU) to manage small and premature newborns at referral facilities.	HPSR	0.789655	0.828467	0.791367	0.625	0.778985	0.762695	0.761313	0.67865
82	61	61	What are the facilitators/barriers to implementation of primary, secondary or tertiary interventions to prevent preterm birth (PTB) and its related complications?	HPSR	0.794326	0.808824	0.808271	0.618182	0.783333	0.762587	0.760447	0.664737
52	62	63	Explore optimal dosage and mechanism of action of antenatal steroids to improve newborn survival in LMICs.	RIEI	0.818182	0.804511	0.80292	0.613043	0.755725	0.758876	0.757238	0.681609
11	63	62	What is the effect of measles and rubella vaccination before conception on pregnancy outcome including low birth weight (LBW), small for gestational age (SGA) and preterm births (PTB) in LMICs?	EPI	0.863636	0.808333	0.884	0.494681	0.74569	0.759268	0.754847	0.694568
45	64	64	What models of continuity of care and of carer can contribute to reducing low birth weight (LBW), small for gestational age (SGA) and preterm birth (PTB) in LMIC settings?	HPSR	0.817518	0.83871	0.809524	0.522523	0.790323	0.755719	0.752357	0.678392
3	65	66	What is the effect of maternal mental health disorders (e.g., depression, anxiety, stress etc.) on low birth weight (LBW), small for gestational age (SGA) and preterm births (PTB) in LMICs?	EPI	0.947205	0.822368	0.754777	0.555118	0.66875	0.749644	0.749923	0.66927
68	66	65	Can community-based participatory learning and action group interventions prevent preterm birth (PTB)?	HPSR	0.882353	0.741525	0.846154	0.494681	0.801653	0.753273	0.747174	0.703332
70	67	69	Assess the effectiveness of different tocolytics on the prevention of preterm delivery and newborn outcomes in LMICs.	EPI	0.873188	0.792	0.826772	0.549505	0.696429	0.747579	0.745598	0.66406
71	68	67	Develop cost-effective digital tools/technologies to assist health care providers and caregivers in the management of preterm babies.	RDNI	0.840909	0.805785	0.791304	0.530612	0.773109	0.748344	0.745198	0.660714
69	69	71	What is the best strategy to increase the use of antenatal magnesium sulphate prior to very preterm birth (PTB) for fatal neuroprotection in LMICs?	RIEI	0.829365	0.827731	0.786885	0.544555	0.741379	0.745983	0.744116	0.664378
54	70	73	Determining the value of umbilical artery Doppler ultrasound in LMICs to prevent stillbirths (SB) and improve other neonatal outcomes including preterm births (PTB) in LMICs.	RIEI	0.884328	0.793651	0.773504	0.5625	0.709016	0.7446	0.743372	0.678677
85	71	72	Determine the effectiveness of aspirin prophylaxis for the prevention of preterm birth (PTB) in LMICs?	EPI	0.892593	0.826923	0.860656	0.483871	0.663866	0.745582	0.743292	0.683297
1	72	68	What is the effect of socioeconomic and demographic risk factors (e.g. maternal age etc.) on low birth weight (LBW), small for gestational age (SGA) and preterm births (PTB) in LMICs?	EPI	0.921053	0.730303	0.822086	0.516667	0.748466	0.747715	0.743247	0.660741
91	73	70	Develop and test approaches to prevent or reduce the risk of gestational diabetes and thereby reducing the risk of small for gestational age (SGA) and preterm birth (PTB) outcomes.	RDNI	0.827465	0.796296	0.819853	0.534483	0.751938	0.746007	0.742773	0.697435
72	74	75	How can we use artificial intelligence or machine learning capabilities to personalize preventative efforts for preterm birth (PTB) and its related outcomes?	RDNI	0.893162	0.834906	0.736364	0.565934	0.675926	0.741258	0.741969	0.649987
37	75	74	Develop low-cost, point of care and easily implementable technique to predict preterm birth (PTB) with highest possible accuracy in LMICs.	RDNI	0.794118	0.759398	0.746269	0.594262	0.815385	0.741886	0.738751	0.633279
9	76	76	What is the effect of environmental risk factors (e.g., metals and metalloids; air pollutants; organic pollutants etc.) on low birth weight (LBW), small for gestational age (SGA) and preterm births (PTB) in LMICs?	EPI	0.901961	0.785714	0.81203	0.516393	0.688811	0.740982	0.738742	0.658706
22	77	77	What is the value of routine fetal ultrasound in the third trimester to identify small for gestational age (SGA) babies at risk of perinatal death in LMICs?	RIEI	0.885135	0.801471	0.707746	0.53629	0.742754	0.734679	0.733392	0.66113
84	78	78	What is the effect of conditional cash transfer programmes carried out in LMICs on low birth weight (LBW), small for gestational age (SGA) and preterm birth (PTB) outcomes?	HPSR	0.82	0.752174	0.739496	0.586735	0.771186	0.733918	0.73155	0.620082
78	79	80	Does simulation-based teaching of inter professionals improve early outcomes of preterm babies?	RIEI	0.848837	0.777311	0.733333	0.59	0.70354	0.730604	0.730187	0.607039
2	80	79	What is the effect of obstetric complications during previous pregnancy (e.g., previous preterm birth or mid-trimester birth, short inter-pregnancy interval, previous cervical surgery, unsafe abortion etc.) on low birth weight (LBW), small for gestational age (SGA) and preterm births (PTB) in LMICs?	EPI	0.913174	0.725309	0.811321	0.503817	0.705298	0.731784	0.728022	0.654415
87	81	81	Evaluate the feasibility and effectiveness of policies and guidelines regarding the prevention and management preterm birth (PTB) in LMICs.	HPSR	0.760714	0.757692	0.791045	0.577982	0.733871	0.724261	0.721784	0.62674
7	82	82	What is the effect of lifestyle related factors (e.g., exercise, workload etc.) on low birth weight (LBW), small for gestational age (SGA) and preterm births (PTB) in LMICs?	EPI	0.869281	0.761589	0.809211	0.53252	0.632653	0.721051	0.719796	0.636699
93	83	83	Test and integrate service delivery indicators related to preterm birth (PTB) into routine data collection systems for national programme improvement and accountability.	HPSR	0.818792	0.766423	0.78125	0.491379	0.716912	0.714951	0.711731	0.627927
95	84	84	What is the value of preconception counseling in reducing preterm birth (PTB) and related adverse outcomes?	EPI	0.863636	0.777778	0.794326	0.455645	0.667857	0.711849	0.709079	0.629979
24	85	85	What are the socio-economic outcomes of low birth weight (LBW), small for gestational age (SGA) and preterm births (PTB) in LMICs?	EPI	0.846405	0.701987	0.760417	0.472656	0.762238	0.70874	0.703556	0.62906
74	86	86	Investigating breast milk and gut health among preterm, low birth weight (LBW) and small for gestational age (SGA) infants in LMICs.	EPI	0.751908	0.770492	0.767241	0.505376	0.730435	0.70509	0.702008	0.612992
88	87	87	Evaluate the impact of interventions that reduce exposure to smoking, alcohol and illicit substance use on preterm birth (PTB) outcomes in LMICs.	EPI	0.782759	0.791045	0.775194	0.504505	0.66129	0.702958	0.701516	0.617312
76	88	88	Does prophylaxis antibiotics improve failure to thrive among preterm infants in the first 6 months of life?	EPI	0.774074	0.743363	0.732759	0.523148	0.718487	0.698366	0.695878	0.593736
89	89	89	What is the impact of task shifting and task sharing of service providers in prevention and management of low birth weight (LBW), small for gestational age (SGA) and preterm births (PTB) in LMICs?	HPSR	0.740458	0.72541	0.729167	0.474747	0.736842	0.681325	0.677369	0.594521
20	90	91	What is the effect of maternal influenza vaccination on low birth weight (LBW), small for gestational age (SGA) and preterm births (PTB) in LMICs?	EPI	0.913793	0.71134	0.793578	0.350575	0.580189	0.669895	0.666098	0.598462
19	91	90	Does vaccination against lassa fever reduce the risk of preterm birth (PTB)?	EPI	0.859155	0.663462	0.77193	0.322917	0.75	0.673493	0.665271	0.618997
13	92	92	What is the association between abdominal trauma or injury and risk of preterm birth (PTB) in LMIC?	EPI	0.826087	0.733607	0.719512	0.393939	0.590909	0.652811	0.650813	0.585148
8	93	93	What is the effect of genealogical risk factors (e.g., consanguinity marriage, chromosomal anomaly etc.) on low birth weight (LBW), small for gestational age (SGA) and preterm births (PTB) in LMICs?	EPI	0.847222	0.707692	0.698529	0.432432	0.566176	0.650411	0.649439	0.565715
15	94	94	What is the effect of assisted conception on low birth weight (LBW), small for gestational age (SGA) and preterm births (PTB) in LMICs?	EPI	0.867769	0.728	0.7125	0.411215	0.4875	0.641397	0.641816	0.569408
18	95	95	Does lassa fever cause preterm birth (PTB)?	EPI	0.815385	0.616071	0.65	0.321429	0.682692	0.617115	0.611074	0.547331
RPS- Reserch Priority Score; IRPS- Intermediate Research Priority Score; AEA- Average expert agreement; EPI - Epidemiological research; HPSR-Health Policy and Systems Research; RDNI- Research to develop new interventions; RIEI- Research to improve existing interventions.

[truncated: 3 more sheets: Table S11 PP, Table S12 DHC , Table S13 Comparison expertise]
